# Supplementary material for: Leveraging a Phage-Encoded Noncanonical Amino Acid: A Novel Pathway to Potent and Selective Epigenetic Reader Protein Inhibitors
Source: ACS Cent Sci. 2024 Feb 28;10(4):782–92. doi: 10.1021/acscentsci.3c01419 (PMC11046469; doi:10.1021/acscentsci.3c01419)
Supplement: Supplementary file 2 — oc3c01419_si_002.xlsx [file oc3c01419_si_002.xlsx]

## Sheet: ENLR3
V1	V2	V3	V4	V5	V6	V7	n	percent
Y	D	V	Y	C	Y	TAG	60611	55.1932
W	W	I	I	E	TAG	G	33339	30.359
Q	C	G	P	R	TAG	D	9049	8.24015
H	L	T	L	F	TAG	G	2802	2.55154
Y	L	Y	TAG	V	P	C	1006	0.916078
H	A	I	Y	C	Y	TAG	759	0.691156
H	Y	V	L	F	TAG	G	612	0.557296
R	T	V	Y	C	Y	TAG	142	0.129307
S	W	Y	I	T	F	TAG	79	0.0719385
C	W	V	C	TAG	P	H	74	0.0673854
W	W	V	A	G	P	TAG	70	0.063743
C	H	M	L	C	TAG	D	56	0.0509944
Y	D	F	Y	C	Y	TAG	51	0.0464413
Y	D	V	Y	F	Y	TAG	47	0.0427989
Y	V	G	P	W	TAG	G	41	0.0373352
L	T	C	Y	C	Y	TAG	39	0.035514
Y	Y	V	Y	C	Y	TAG	38	0.0346033
W	L	I	I	E	TAG	G	30	0.0273184
W	W	I	I	D	TAG	G	29	0.0264078
W	W	I	I	E	Y	G	29	0.0264078
I	M	C	Y	P	F	TAG	28	0.0254972
W	W	I	I	E	TAG	W	27	0.0245866
L	W	I	I	E	TAG	G	26	0.023676
Y	D	V	Y	C	Y	W	26	0.023676
Y	D	V	Y	C	Y	Y	26	0.023676
W	F	I	L	Y	TAG	D	25	0.0227654
W	W	I	I	E	TAG	D	23	0.0209441
C	W	I	I	E	TAG	G	22	0.0200335
C	Y	D	L	C	TAG	G	21	0.0191229
W	C	I	I	E	TAG	G	19	0.0173017
W	W	I	I	TAG	TAG	G	19	0.0173017
W	W	I	I	E	TAG	V	16	0.0145698
Y	D	V	Y	C	Y	Q	15	0.0136592
H	D	V	Y	C	Y	TAG	13	0.011838
Q	C	G	T	R	TAG	D	13	0.011838
Y	D	V	Y	C	H	TAG	13	0.011838
Y	G	V	Y	C	Y	TAG	13	0.011838
Q	C	G	P	R	Y	D	11	0.0100168
Y	D	A	Y	C	Y	TAG	11	0.0100168
C	D	V	Y	C	Y	TAG	10	0.00910614
H	C	G	P	R	TAG	D	10	0.00910614
Q	C	C	P	R	TAG	D	10	0.00910614
Q	C	G	P	L	TAG	D	10	0.00910614
Q	C	G	P	R	TAG	Y	10	0.00910614
Q	C	G	Q	R	TAG	D	10	0.00910614
S	C	P	P	R	TAG	D	10	0.00910614
W	W	I	I	E	TAG	E	10	0.00910614
W	W	V	F	D	A	TAG	10	0.00910614
Y	N	V	Y	C	Y	TAG	10	0.00910614
K	C	G	P	R	TAG	D	9	0.00819553
S	V	I	Y	C	Y	TAG	9	0.00819553
W	R	I	I	E	TAG	G	9	0.00819553
W	W	I	I	K	TAG	G	9	0.00819553
Y	D	V	Y	R	Y	TAG	9	0.00819553
S	W	I	L	W	TAG	G	8	0.00728491
Y	D	V	F	C	Y	TAG	8	0.00728491
C	L	P	W	TAG	S	S	7	0.0063743
D	D	V	Y	C	Y	TAG	7	0.0063743
R	W	I	I	E	TAG	G	7	0.0063743
Y	A	I	Y	C	Y	TAG	7	0.0063743
Y	D	V	Y	Y	Y	TAG	7	0.0063743
Q	F	G	P	R	TAG	D	6	0.00546369
TAG	W	I	I	E	TAG	G	6	0.00546369
W	W	I	I	E	TAG	R	6	0.00546369
W	W	I	I	G	TAG	G	6	0.00546369
W	W	I	V	E	TAG	G	6	0.00546369
Y	D	V	C	C	Y	TAG	6	0.00546369
Y	L	Y	Y	V	P	C	6	0.00546369
Q	C	V	P	R	TAG	D	5	0.00455307
S	W	I	I	E	TAG	G	5	0.00455307
Y	D	V	H	C	Y	TAG	5	0.00455307
Y	D	V	Y	C	C	TAG	5	0.00455307
Y	L	Y	TAG	F	P	C	5	0.00455307
H	L	T	L	F	TAG	D	4	0.00364246
H	L	T	L	F	TAG	V	4	0.00364246
I	L	I	Y	TAG	G	D	4	0.00364246
L	W	I	F	T	P	TAG	4	0.00364246
Q	C	G	L	R	TAG	D	4	0.00364246
Q	C	G	P	W	TAG	D	4	0.00364246
W	N	C	L	Y	TAG	D	4	0.00364246
W	TAG	I	I	E	TAG	G	4	0.00364246
W	W	I	I	V	TAG	G	4	0.00364246
W	W	V	I	E	TAG	G	4	0.00364246
Y	V	V	Y	C	Y	TAG	4	0.00364246
H	L	T	F	F	TAG	G	3	0.00273184
H	L	T	L	F	Y	G	3	0.00273184
Q	C	G	P	R	TAG	N	3	0.00273184
Q	C	G	S	R	TAG	D	3	0.00273184
T	A	I	F	C	Y	TAG	3	0.00273184
TAG	C	G	P	R	TAG	D	3	0.00273184
TAG	T	V	T	F	W	Y	3	0.00273184
V	Y	C	Y	TAG	V	W	3	0.00273184
W	S	I	I	E	TAG	G	3	0.00273184
W	T	V	Y	C	Y	TAG	3	0.00273184
W	W	I	I	E	W	G	3	0.00273184
Y	D	I	Y	C	Y	TAG	3	0.00273184
Y	D	L	Y	C	Y	TAG	3	0.00273184
Y	D	V	Y	C	N	TAG	3	0.00273184
Y	D	V	Y	C	TAG	TAG	3	0.00273184
Y	D	V	Y	S	Y	TAG	3	0.00273184
Y	D	V	Y	W	Y	TAG	3	0.00273184
C	C	W	TAG	G	G	N	2	0.00182123
F	D	V	Y	C	Y	TAG	2	0.00182123
F	E	I	S	E	W	TAG	2	0.00182123
H	F	T	L	F	TAG	G	2	0.00182123
H	L	N	L	F	TAG	G	2	0.00182123
H	L	T	L	F	TAG	C	2	0.00182123
H	S	T	L	F	TAG	G	2	0.00182123
H	V	I	Y	C	Y	TAG	2	0.00182123
L	A	Y	C	TAG	H	N	2	0.00182123
Q	C	G	P	Q	TAG	D	2	0.00182123
Q	R	G	P	R	TAG	D	2	0.00182123
Q	Y	G	P	R	TAG	D	2	0.00182123
S	C	V	V	F	TAG	I	2	0.00182123
S	L	M	M	C	Q	TAG	2	0.00182123
S	M	H	A	C	TAG	T	2	0.00182123
S	Q	C	TAG	E	C	A	2	0.00182123
TAG	T	L	W	N	V	G	2	0.00182123
TAG	V	M	S	L	Y	S	2	0.00182123
W	C	G	P	R	TAG	D	2	0.00182123
W	L	I	I	E	TAG	D	2	0.00182123
W	Q	D	T	TAG	T	Y	2	0.00182123
W	W	I	I	E	K	G	2	0.00182123
W	W	I	I	E	Q	G	2	0.00182123
W	W	T	I	E	TAG	G	2	0.00182123
Y	D	D	Y	C	Y	TAG	2	0.00182123
Y	D	V	Y	C	F	TAG	2	0.00182123
Y	D	V	Y	C	Y	L	2	0.00182123
Y	E	V	Y	C	Y	TAG	2	0.00182123
Y	H	V	Y	C	Y	TAG	2	0.00182123
A	TAG	S	F	H	Y	L	1	0.000910614
C	F	F	TAG	I	M	C	1	0.000910614
C	H	N	W	I	C	TAG	1	0.000910614
C	P	C	W	TAG	L	L	1	0.000910614
C	T	Y	V	I	TAG	V	1	0.000910614
C	TAG	G	G	S	L	F	1	0.000910614
C	W	G	F	E	K	TAG	1	0.000910614
C	W	S	TAG	N	G	D	1	0.000910614
C	W	V	C	L	P	H	1	0.000910614
C	Y	D	L	C	Y	G	1	0.000910614
C	Y	P	TAG	K	C	C	1	0.000910614
C	Y	V	C	R	F	L	1	0.000910614
D	L	V	Y	C	Y	TAG	1	0.000910614
D	M	F	R	S	TAG	I	1	0.000910614
F	K	C	TAG	N	G	C	1	0.000910614
F	L	F	D	T	TAG	T	1	0.000910614
F	L	T	R	C	M	L	1	0.000910614
F	L	Y	TAG	M	P	V	1	0.000910614
F	T	W	S	TAG	E	D	1	0.000910614
F	TAG	I	Y	T	A	A	1	0.000910614
G	R	A	V	D	TAG	G	1	0.000910614
H	A	I	Y	F	Y	TAG	1	0.000910614
H	C	V	L	F	TAG	G	1	0.000910614
H	H	V	L	F	TAG	G	1	0.000910614
H	I	K	C	TAG	I	I	1	0.000910614
H	M	T	L	F	TAG	G	1	0.000910614
H	P	I	Y	C	Y	TAG	1	0.000910614
H	S	I	Y	C	Y	TAG	1	0.000910614
H	S	W	F	TAG	D	G	1	0.000910614
H	T	R	S	M	TAG	N	1	0.000910614
H	TAG	S	F	C	R	L	1	0.000910614
H	Y	F	L	F	TAG	G	1	0.000910614
H	Y	V	L	F	TAG	W	1	0.000910614
H	Y	V	L	F	Y	G	1	0.000910614
I	G	S	I	H	Y	TAG	1	0.000910614
I	H	V	Y	C	TAG	V	1	0.000910614
I	L	A	TAG	S	V	N	1	0.000910614
I	Q	TAG	I	T	A	S	1	0.000910614
I	R	C	H	P	W	TAG	1	0.000910614
K	M	P	F	TAG	I	S	1	0.000910614
K	V	TAG	G	G	G	V	1	0.000910614
L	C	G	P	R	TAG	D	1	0.000910614
L	F	I	A	L	P	TAG	1	0.000910614
L	L	A	F	L	W	L	1	0.000910614
L	L	I	I	E	TAG	G	1	0.000910614
L	L	W	TAG	L	A	S	1	0.000910614
L	N	A	E	F	TAG	A	1	0.000910614
L	TAG	M	P	R	S	F	1	0.000910614
L	TAG	S	S	A	S	G	1	0.000910614
L	TAG	T	V	L	D	P	1	0.000910614
L	Y	G	S	TAG	D	C	1	0.000910614
M	F	TAG	I	T	D	N	1	0.000910614
M	TAG	G	L	R	H	S	1	0.000910614
N	A	I	Y	C	Y	TAG	1	0.000910614
N	C	P	TAG	F	N	L	1	0.000910614
N	L	T	L	F	TAG	G	1	0.000910614
N	T	I	TAG	I	S	L	1	0.000910614
N	TAG	N	I	G	L	Y	1	0.000910614
N	Y	V	L	F	TAG	G	1	0.000910614
Q	C	A	P	R	TAG	D	1	0.000910614
Q	C	D	P	R	TAG	D	1	0.000910614
Q	C	G	P	P	TAG	D	1	0.000910614
Q	C	G	P	R	Q	D	1	0.000910614
Q	C	G	P	R	TAG	E	1	0.000910614
Q	C	G	P	R	TAG	G	1	0.000910614
Q	C	G	P	R	TAG	V	1	0.000910614
Q	C	G	P	R	W	D	1	0.000910614
Q	C	G	P	W	TAG	G	1	0.000910614
Q	C	S	P	R	TAG	D	1	0.000910614
Q	TAG	E	R	N	A	C	1	0.000910614
Q	W	G	P	R	TAG	D	1	0.000910614
R	C	G	P	R	TAG	D	1	0.000910614
R	L	T	L	F	TAG	G	1	0.000910614
R	T	V	Y	C	H	TAG	1	0.000910614
R	TAG	T	E	S	Q	L	1	0.000910614
R	W	V	A	G	P	TAG	1	0.000910614
S	A	V	V	A	TAG	G	1	0.000910614
S	G	V	G	F	TAG	S	1	0.000910614
S	L	E	R	TAG	G	F	1	0.000910614
S	L	Y	I	T	F	TAG	1	0.000910614
S	M	M	TAG	S	S	T	1	0.000910614
S	S	G	TAG	K	C	V	1	0.000910614
S	T	TAG	K	L	F	I	1	0.000910614
S	T	V	Y	C	Y	TAG	1	0.000910614
S	TAG	T	E	I	Y	C	1	0.000910614
S	W	S	I	T	F	TAG	1	0.000910614
TAG	A	F	F	C	I	L	1	0.000910614
TAG	C	G	P	R	Y	D	1	0.000910614
TAG	D	V	Y	C	Y	TAG	1	0.000910614
TAG	G	S	W	V	P	I	1	0.000910614
TAG	K	D	Q	L	W	N	1	0.000910614
TAG	M	V	H	I	M	V	1	0.000910614
TAG	N	V	C	G	T	V	1	0.000910614
TAG	S	F	L	Y	S	F	1	0.000910614
TAG	S	G	V	A	S	C	1	0.000910614
TAG	S	S	I	I	T	C	1	0.000910614
TAG	T	Y	Y	V	C	R	1	0.000910614
TAG	V	F	A	L	V	I	1	0.000910614
V	A	TAG	M	W	P	C	1	0.000910614
V	W	V	S	TAG	M	T	1	0.000910614
W	C	F	M	V	F	L	1	0.000910614
W	F	I	Y	TAG	G	C	1	0.000910614
W	L	A	W	R	H	L	1	0.000910614
W	W	F	I	E	TAG	G	1	0.000910614
W	W	I	F	E	TAG	G	1	0.000910614
W	W	I	I	A	TAG	G	1	0.000910614
W	W	I	I	E	L	G	1	0.000910614
W	W	I	L	E	TAG	G	1	0.000910614
W	W	I	N	E	TAG	G	1	0.000910614
W	W	I	T	E	TAG	G	1	0.000910614
W	W	V	L	V	TAG	S	1	0.000910614
Y	A	V	Y	C	Y	TAG	1	0.000910614
Y	D	G	P	W	TAG	G	1	0.000910614
Y	D	G	Y	C	Y	TAG	1	0.000910614
Y	D	V	Y	C	S	TAG	1	0.000910614
Y	D	V	Y	C	Y	E	1	0.000910614
Y	D	V	Y	C	Y	K	1	0.000910614
Y	G	TAG	H	D	F	F	1	0.000910614
Y	L	D	D	TAG	L	H	1	0.000910614
Y	L	T	L	F	TAG	G	1	0.000910614
Y	L	Y	L	V	P	C	1	0.000910614
Y	L	Y	TAG	A	P	C	1	0.000910614
Y	L	Y	TAG	V	H	C	1	0.000910614
Y	L	Y	TAG	V	P	F	1	0.000910614
Y	L	Y	V	TAG	A	C	1	0.000910614
Y	P	C	V	C	F	TAG	1	0.000910614
Y	R	W	V	F	S	F	1	0.000910614
Y	V	C	P	W	TAG	G	1	0.000910614
Y	V	G	P	L	TAG	G	1	0.000910614
Y	W	TAG	C	A	R	V	1	0.000910614
