# Supplementary material for: Leveraging a Phage-Encoded Noncanonical Amino Acid: A Novel Pathway to Potent and Selective Epigenetic Reader Protein Inhibitors
Source: ACS Cent Sci. 2024 Feb 28;10(4):782–92. doi: 10.1021/acscentsci.3c01419 (PMC11046469; doi:10.1021/acscentsci.3c01419)
Supplement: Supplementary file 3 — oc3c01419_si_003.xlsx [file oc3c01419_si_003.xlsx]

## Sheet: ENLcontrolR3
V1	V2	V3	V4	V5	V6	V7	n	percent
A	TAG	T	N	T	K	I	2052	1.40265
TAG	L	F	W	D	H	H	1469	1.00414
F	M	TAG	T	Y	R	C	1002	0.684922
H	S	TAG	M	L	T	R	990	0.676719
C	G	L	H	K	T	TAG	964	0.658947
C	TAG	V	W	M	C	I	765	0.52292
L	W	N	S	TAG	M	L	673	0.460033
S	W	F	TAG	G	K	T	602	0.4115
TAG	I	F	F	W	D	Y	573	0.391677
L	F	TAG	G	M	P	C	552	0.377322
C	Y	S	V	TAG	F	T	502	0.343145
W	G	N	TAG	D	A	R	484	0.330841
V	F	K	S	TAG	I	Y	456	0.311701
D	TAG	G	M	G	W	C	437	0.298714
H	TAG	H	W	W	L	I	331	0.226257
V	C	T	TAG	T	Y	W	317	0.216687
TAG	R	S	T	L	C	M	292	0.199598
W	G	G	V	L	TAG	Y	281	0.192079
TAG	D	H	K	V	H	H	267	0.182509
TAG	G	T	L	W	A	V	256	0.17499
C	TAG	I	W	M	C	M	246	0.168155
W	M	F	TAG	F	D	R	240	0.164053
D	TAG	N	I	K	C	C	239	0.16337
K	V	TAG	K	C	S	S	238	0.162686
S	TAG	N	I	I	L	W	229	0.156534
Y	S	A	N	TAG	N	Y	221	0.151066
S	TAG	S	V	P	L	S	220	0.150382
TAG	N	S	F	G	Y	S	219	0.149699
D	V	K	A	TAG	R	V	216	0.147648
W	TAG	A	P	C	I	N	213	0.145597
TAG	T	R	V	A	Y	Y	210	0.143547
L	H	G	V	L	M	TAG	199	0.136027
TAG	I	C	F	Y	W	S	199	0.136027
L	TAG	D	S	R	N	I	193	0.131926
F	P	T	TAG	A	F	F	182	0.124407
H	C	V	H	TAG	V	D	180	0.12304
M	F	TAG	L	S	S	L	180	0.12304
H	Q	TAG	V	V	Y	T	179	0.122356
W	K	TAG	E	S	G	S	177	0.120989
Q	Q	M	L	F	TAG	V	168	0.114837
C	I	TAG	I	V	E	R	167	0.114154
L	V	M	Y	P	TAG	I	167	0.114154
K	TAG	G	L	P	Y	W	161	0.110052
V	TAG	K	Q	C	S	G	161	0.110052
V	W	Y	G	V	Y	TAG	159	0.108685
V	G	TAG	V	F	G	V	158	0.108002
Y	T	T	TAG	I	F	Y	157	0.107318
S	P	TAG	M	N	F	F	154	0.105267
S	G	C	S	TAG	I	N	152	0.1039
L	F	TAG	P	T	H	E	151	0.103217
F	H	TAG	S	S	Y	L	150	0.102533
L	N	C	TAG	L	N	H	148	0.101166
L	Y	C	K	A	N	TAG	148	0.101166
Y	D	L	S	T	R	TAG	144	0.0984319
I	P	TAG	S	V	S	Y	143	0.0977484
K	TAG	M	D	Y	V	L	142	0.0970648
N	T	W	N	S	TAG	T	142	0.0970648
TAG	E	L	L	S	N	Y	139	0.0950141
F	T	M	K	TAG	V	T	134	0.0915964
T	F	T	Y	K	W	TAG	133	0.0909128
N	G	TAG	M	S	Y	L	130	0.0888622
E	L	D	R	TAG	A	A	126	0.0861279
I	S	F	V	F	TAG	T	126	0.0861279
TAG	G	N	V	N	Y	W	125	0.0854444
H	Q	F	L	P	TAG	I	124	0.0847608
TAG	G	M	S	P	I	A	122	0.0833937
T	TAG	E	A	C	W	F	121	0.0827102
TAG	S	R	S	A	D	H	120	0.0820266
TAG	K	V	A	I	K	S	119	0.081343
V	L	TAG	T	Y	N	G	119	0.081343
L	TAG	L	K	N	Y	S	118	0.0806595
I	F	P	TAG	V	A	S	116	0.0792924
L	TAG	S	W	S	I	Q	116	0.0792924
G	L	M	D	TAG	I	G	115	0.0786088
I	L	D	C	G	Y	TAG	115	0.0786088
C	M	R	D	TAG	V	I	114	0.0779253
G	F	K	Q	V	S	TAG	114	0.0779253
I	P	TAG	S	A	S	Y	113	0.0772417
G	F	F	S	TAG	N	L	111	0.0758746
L	G	T	TAG	N	S	K	110	0.0751911
K	L	F	F	TAG	V	H	109	0.0745075
S	L	H	H	N	TAG	L	107	0.0731404
D	T	C	R	TAG	T	T	106	0.0724568
I	V	G	S	F	W	TAG	106	0.0724568
F	TAG	Q	I	S	F	D	105	0.0717733
G	F	Y	L	K	TAG	I	105	0.0717733
G	N	W	V	TAG	S	F	105	0.0717733
A	S	H	V	L	T	TAG	103	0.0704062
H	C	S	Y	R	D	TAG	103	0.0704062
T	A	I	TAG	H	S	I	103	0.0704062
TAG	L	F	L	L	N	I	103	0.0704062
L	M	Y	P	V	V	TAG	102	0.0697226
TAG	N	P	G	Y	T	L	102	0.0697226
C	V	TAG	V	N	L	M	101	0.0690391
F	N	I	TAG	Y	M	L	101	0.0690391
S	F	W	P	I	V	TAG	100	0.0683555
T	I	A	H	TAG	P	S	100	0.0683555
TAG	T	S	F	P	S	G	99	0.0676719
N	M	H	I	Y	V	TAG	97	0.0663048
N	V	W	TAG	V	G	R	97	0.0663048
G	W	A	TAG	A	D	R	96	0.0656213
W	C	G	G	S	K	TAG	96	0.0656213
H	I	V	TAG	Q	Y	V	95	0.0649377
I	A	Y	TAG	I	E	R	95	0.0649377
D	TAG	V	V	R	G	S	93	0.0635706
H	P	S	V	TAG	V	T	93	0.0635706
V	V	TAG	S	T	F	L	93	0.0635706
E	M	T	N	R	C	TAG	92	0.0628871
TAG	L	D	C	W	L	F	92	0.0628871
F	G	TAG	G	F	M	T	91	0.0622035
V	D	TAG	I	V	F	S	90	0.06152
TAG	I	R	T	V	A	L	89	0.0608364
D	L	L	V	TAG	G	L	88	0.0601528
S	TAG	T	L	P	P	T	88	0.0601528
S	W	S	TAG	T	I	R	87	0.0594693
F	C	TAG	S	D	T	W	86	0.0587857
I	S	TAG	S	F	L	W	86	0.0587857
TAG	D	S	D	G	E	R	86	0.0587857
A	N	N	L	TAG	N	C	85	0.0581022
H	TAG	M	W	W	D	D	85	0.0581022
TAG	I	S	C	S	Y	C	85	0.0581022
S	L	V	D	C	C	TAG	84	0.0574186
T	C	V	TAG	G	Y	D	84	0.0574186
TAG	V	V	L	Q	S	Y	84	0.0574186
L	N	T	L	S	T	TAG	83	0.0567351
T	L	V	Q	H	P	TAG	83	0.0567351
R	TAG	N	F	I	T	M	82	0.0560515
W	L	V	M	V	Q	TAG	81	0.055368
C	Q	TAG	S	A	F	V	80	0.0546844
C	TAG	G	S	Y	H	A	80	0.0546844
S	M	G	S	L	V	TAG	80	0.0546844
TAG	D	M	F	W	H	S	80	0.0546844
Y	S	A	TAG	V	L	D	80	0.0546844
Y	W	S	K	D	TAG	H	79	0.0540008
S	H	Y	A	C	TAG	I	78	0.0533173
I	F	I	L	P	TAG	V	77	0.0526337
N	M	F	M	TAG	L	L	76	0.0519502
Y	S	TAG	D	I	K	T	76	0.0519502
D	M	TAG	N	S	R	Y	75	0.0512666
H	I	L	S	C	F	TAG	74	0.0505831
S	S	L	K	TAG	V	T	74	0.0505831
N	S	S	L	TAG	L	Y	73	0.0498995
TAG	F	P	L	G	M	N	73	0.0498995
TAG	G	S	P	V	F	S	72	0.049216
G	L	W	TAG	I	P	V	71	0.0485324
T	K	G	G	TAG	A	L	71	0.0485324
TAG	T	R	G	I	W	Y	70	0.0478489
G	TAG	N	P	F	H	L	69	0.0471653
L	K	S	TAG	N	G	G	69	0.0471653
W	I	G	Q	TAG	G	H	69	0.0471653
D	TAG	A	L	V	Y	W	68	0.0464817
H	L	TAG	M	Q	G	T	68	0.0464817
T	Q	V	L	L	C	TAG	68	0.0464817
F	G	S	L	TAG	I	H	67	0.0457982
M	F	TAG	H	W	L	L	67	0.0457982
C	C	F	V	T	TAG	M	66	0.0451146
S	G	TAG	V	T	L	I	66	0.0451146
TAG	G	V	H	L	M	C	66	0.0451146
TAG	M	I	L	C	F	V	66	0.0451146
V	E	L	F	C	TAG	V	66	0.0451146
C	S	R	F	G	D	TAG	65	0.0444311
E	V	C	C	V	TAG	S	64	0.0437475
L	D	W	V	G	TAG	R	64	0.0437475
S	TAG	T	W	N	S	A	64	0.0437475
F	TAG	T	Q	T	C	S	63	0.043064
I	G	Q	TAG	L	P	Y	63	0.043064
S	TAG	M	F	A	L	A	63	0.043064
TAG	R	S	I	T	T	Y	63	0.043064
G	C	M	TAG	H	I	S	62	0.0423804
T	TAG	T	S	G	S	P	62	0.0423804
TAG	F	T	C	V	N	Y	62	0.0423804
TAG	F	V	L	V	S	S	62	0.0423804
Y	P	I	M	TAG	R	D	62	0.0423804
I	W	V	L	G	TAG	N	61	0.0416969
L	L	C	TAG	D	R	A	61	0.0416969
L	TAG	Y	A	S	N	G	61	0.0416969
V	TAG	S	L	F	P	L	61	0.0416969
W	TAG	G	W	R	G	P	61	0.0416969
W	V	S	I	D	TAG	V	61	0.0416969
L	TAG	I	T	M	S	N	60	0.0410133
TAG	D	V	W	L	S	L	60	0.0410133
TAG	V	V	P	L	W	L	60	0.0410133
F	K	TAG	L	C	V	H	59	0.0403297
K	Y	G	W	C	TAG	A	59	0.0403297
L	L	W	S	TAG	V	A	59	0.0403297
M	I	L	D	F	F	TAG	59	0.0403297
N	H	L	V	TAG	V	P	59	0.0403297
Y	C	L	T	Y	TAG	V	59	0.0403297
F	I	TAG	V	H	N	M	58	0.0396462
S	E	TAG	L	I	A	I	58	0.0396462
S	S	Y	TAG	V	K	C	58	0.0396462
T	TAG	G	S	G	M	S	58	0.0396462
TAG	W	K	L	Q	C	C	58	0.0396462
E	E	G	L	W	TAG	L	57	0.0389626
F	G	TAG	M	N	G	D	57	0.0389626
H	TAG	N	Y	P	W	V	57	0.0389626
S	TAG	R	F	S	M	D	57	0.0389626
F	TAG	A	V	Q	H	S	56	0.0382791
W	G	N	H	TAG	L	C	56	0.0382791
G	D	T	P	Y	S	TAG	55	0.0375955
M	L	S	A	T	TAG	V	55	0.0375955
TAG	S	L	F	L	G	I	55	0.0375955
TAG	W	V	E	R	L	W	55	0.0375955
Y	H	TAG	T	V	P	H	55	0.0375955
A	T	S	R	TAG	V	V	54	0.036912
G	TAG	M	P	T	L	G	54	0.036912
TAG	I	Q	W	M	TAG	N	54	0.036912
TAG	Y	V	K	T	G	F	54	0.036912
C	TAG	V	E	A	A	L	53	0.0362284
E	R	TAG	V	P	W	Y	53	0.0362284
N	TAG	R	F	L	M	C	53	0.0362284
S	V	I	R	F	TAG	T	53	0.0362284
TAG	E	W	S	N	Q	P	53	0.0362284
TAG	V	T	V	Q	G	S	53	0.0362284
V	C	G	TAG	V	Q	E	53	0.0362284
V	P	TAG	I	W	L	I	53	0.0362284
C	C	F	L	TAG	E	S	52	0.0355449
G	W	G	I	L	TAG	A	52	0.0355449
W	Y	V	L	TAG	V	S	52	0.0355449
Y	P	P	D	TAG	F	C	52	0.0355449
F	G	Y	G	I	G	TAG	51	0.0348613
L	TAG	M	R	N	G	W	51	0.0348613
S	TAG	H	I	A	S	L	51	0.0348613
TAG	E	T	L	R	L	S	51	0.0348613
TAG	T	G	Y	E	R	S	51	0.0348613
C	V	S	F	TAG	K	I	50	0.0341778
D	T	TAG	M	V	C	N	50	0.0341778
L	V	V	T	TAG	N	C	50	0.0341778
TAG	N	V	S	I	P	L	50	0.0341778
TAG	D	T	L	M	G	C	49	0.0334942
A	V	V	L	TAG	K	G	48	0.0328106
F	G	TAG	D	F	I	N	48	0.0328106
F	TAG	L	E	M	D	G	48	0.0328106
TAG	I	G	N	P	V	D	48	0.0328106
TAG	N	S	Y	L	F	K	48	0.0328106
V	A	S	E	M	TAG	S	48	0.0328106
V	TAG	C	S	L	S	I	48	0.0328106
F	TAG	F	Y	S	T	W	47	0.0321271
L	L	H	V	Q	TAG	G	47	0.0321271
L	W	P	TAG	R	H	T	47	0.0321271
S	W	TAG	Y	W	M	H	47	0.0321271
V	G	TAG	V	L	A	V	47	0.0321271
V	TAG	V	A	N	C	D	47	0.0321271
A	TAG	F	T	L	H	K	46	0.0314435
D	S	R	F	TAG	L	G	46	0.0314435
D	TAG	M	L	C	C	F	46	0.0314435
E	I	P	TAG	V	V	H	46	0.0314435
G	M	L	F	V	TAG	S	46	0.0314435
G	TAG	L	I	K	S	N	46	0.0314435
I	P	TAG	T	V	H	S	46	0.0314435
S	F	TAG	S	S	T	V	46	0.0314435
S	L	E	H	TAG	H	D	46	0.0314435
TAG	D	V	P	T	I	S	46	0.0314435
V	Y	TAG	M	K	G	Y	46	0.0314435
W	D	TAG	I	T	P	V	46	0.0314435
H	Q	T	F	TAG	Y	V	45	0.03076
N	TAG	K	S	F	Q	F	45	0.03076
S	D	TAG	L	I	I	I	45	0.03076
TAG	G	W	T	G	M	C	45	0.03076
TAG	K	W	T	W	T	T	45	0.03076
Y	L	S	I	N	C	TAG	45	0.03076
Y	S	V	TAG	M	S	I	45	0.03076
A	R	I	TAG	D	T	V	44	0.0300764
C	S	V	S	F	L	TAG	44	0.0300764
M	M	L	TAG	T	T	P	44	0.0300764
C	G	G	F	TAG	Q	C	43	0.0293929
TAG	S	K	V	S	G	T	43	0.0293929
TAG	T	V	I	S	G	R	43	0.0293929
C	W	T	T	S	TAG	L	42	0.0287093
F	TAG	V	E	D	L	F	42	0.0287093
G	M	M	TAG	N	E	Y	42	0.0287093
K	S	M	V	R	T	TAG	42	0.0287093
L	V	A	Y	A	G	TAG	42	0.0287093
R	TAG	T	I	D	I	M	42	0.0287093
T	V	T	S	TAG	S	S	42	0.0287093
TAG	F	F	P	L	D	K	42	0.0287093
Y	M	I	TAG	E	F	S	42	0.0287093
L	A	T	TAG	M	M	V	41	0.0280258
L	TAG	V	A	A	I	V	41	0.0280258
C	H	P	TAG	V	A	C	40	0.0273422
F	F	A	P	W	T	TAG	40	0.0273422
G	I	Y	D	TAG	L	L	40	0.0273422
I	S	TAG	P	N	N	T	40	0.0273422
K	V	F	S	S	TAG	M	40	0.0273422
L	G	TAG	M	S	S	S	40	0.0273422
S	C	D	TAG	T	V	H	40	0.0273422
TAG	M	M	F	G	S	F	40	0.0273422
E	C	I	V	L	C	TAG	39	0.0266586
G	N	V	L	TAG	A	C	39	0.0266586
G	TAG	A	C	C	F	C	39	0.0266586
G	W	H	D	TAG	R	H	39	0.0266586
I	TAG	G	R	A	Q	N	39	0.0266586
K	H	R	S	M	T	C	39	0.0266586
R	A	S	L	L	T	TAG	39	0.0266586
S	V	TAG	V	M	Q	S	39	0.0266586
T	Y	TAG	I	A	P	N	39	0.0266586
TAG	G	L	W	G	M	G	39	0.0266586
TAG	G	S	E	G	S	I	39	0.0266586
L	G	A	TAG	E	T	T	38	0.0259751
S	H	TAG	T	A	P	F	38	0.0259751
V	Q	L	TAG	G	Y	S	38	0.0259751
D	V	TAG	Y	S	F	V	37	0.0252915
F	V	V	TAG	G	W	G	37	0.0252915
G	P	W	TAG	L	M	Y	37	0.0252915
G	V	W	S	TAG	V	Q	37	0.0252915
L	G	L	L	W	TAG	V	37	0.0252915
L	TAG	Q	L	S	I	H	37	0.0252915
N	TAG	V	K	Q	H	T	37	0.0252915
R	Y	T	TAG	M	G	I	37	0.0252915
S	Q	A	D	TAG	R	V	37	0.0252915
T	Y	L	P	W	TAG	S	37	0.0252915
V	M	TAG	M	C	C	S	37	0.0252915
Y	W	H	P	TAG	F	E	37	0.0252915
M	G	S	TAG	I	L	M	36	0.024608
TAG	N	F	V	R	S	E	36	0.024608
V	G	TAG	V	S	L	A	36	0.024608
V	T	L	A	Q	A	TAG	36	0.024608
W	F	V	F	T	TAG	C	36	0.024608
C	R	V	H	TAG	V	I	35	0.0239244
F	Y	TAG	H	W	Q	V	35	0.0239244
I	S	I	A	TAG	D	L	35	0.0239244
T	D	S	TAG	M	G	C	35	0.0239244
TAG	D	F	V	N	I	S	35	0.0239244
TAG	T	N	K	F	H	C	35	0.0239244
V	A	C	W	V	TAG	S	35	0.0239244
V	C	A	TAG	G	W	Y	35	0.0239244
V	TAG	G	K	A	V	V	35	0.0239244
D	R	S	TAG	G	L	F	34	0.0232409
F	L	F	D	T	TAG	T	34	0.0232409
G	P	G	T	TAG	N	S	34	0.0232409
L	F	TAG	V	S	A	N	34	0.0232409
L	Q	C	Y	N	A	TAG	34	0.0232409
M	F	D	TAG	M	V	R	34	0.0232409
S	V	G	F	TAG	Q	D	34	0.0232409
TAG	F	F	V	L	S	S	34	0.0232409
V	S	Y	G	S	TAG	V	34	0.0232409
V	W	TAG	L	P	D	W	34	0.0232409
W	TAG	L	G	N	H	C	34	0.0232409
E	S	W	L	M	TAG	R	33	0.0225573
F	TAG	S	S	G	V	M	33	0.0225573
G	V	TAG	S	G	C	N	33	0.0225573
I	G	Y	TAG	I	M	D	33	0.0225573
I	I	TAG	G	S	V	L	33	0.0225573
N	H	T	TAG	G	T	N	33	0.0225573
R	M	TAG	A	V	E	D	33	0.0225573
R	S	TAG	V	A	A	S	33	0.0225573
S	E	A	E	TAG	Q	Y	33	0.0225573
TAG	E	S	F	W	Y	R	33	0.0225573
V	C	TAG	G	T	V	G	33	0.0225573
V	E	E	I	W	TAG	S	33	0.0225573
W	N	Q	C	TAG	N	S	33	0.0225573
Y	E	E	F	TAG	L	K	33	0.0225573
I	D	G	TAG	G	Y	C	32	0.0218738
L	L	T	H	TAG	A	C	32	0.0218738
L	W	TAG	S	V	G	S	32	0.0218738
S	V	R	C	TAG	T	I	32	0.0218738
T	TAG	A	T	F	S	C	32	0.0218738
TAG	E	Q	W	W	F	R	32	0.0218738
Y	V	T	T	TAG	V	N	32	0.0218738
D	L	C	S	TAG	V	H	31	0.0211902
F	H	TAG	T	C	E	L	31	0.0211902
F	TAG	A	S	E	V	F	31	0.0211902
F	Y	T	T	TAG	L	S	31	0.0211902
G	TAG	S	L	E	V	C	31	0.0211902
L	S	L	TAG	S	G	L	31	0.0211902
L	TAG	N	V	A	N	Q	31	0.0211902
N	V	W	TAG	G	T	Y	31	0.0211902
TAG	M	L	I	E	T	M	31	0.0211902
TAG	S	M	F	A	Y	F	31	0.0211902
V	T	TAG	T	S	M	N	31	0.0211902
C	TAG	I	L	E	P	I	30	0.0205067
E	V	I	C	A	S	TAG	30	0.0205067
F	A	P	TAG	P	L	H	30	0.0205067
F	P	V	I	TAG	A	N	30	0.0205067
G	TAG	A	A	S	G	W	30	0.0205067
I	C	E	TAG	G	N	L	30	0.0205067
N	I	V	N	TAG	D	K	30	0.0205067
N	V	TAG	D	A	V	S	30	0.0205067
S	F	W	F	K	T	TAG	30	0.0205067
T	N	H	M	TAG	E	S	30	0.0205067
V	A	Y	L	TAG	I	G	30	0.0205067
V	TAG	T	T	I	N	L	30	0.0205067
V	TAG	Y	C	Q	R	D	30	0.0205067
E	K	TAG	N	C	R	N	29	0.0198231
E	S	TAG	L	F	Q	D	29	0.0198231
F	V	L	TAG	L	P	G	29	0.0198231
L	V	V	M	N	TAG	S	29	0.0198231
S	L	I	C	P	TAG	Y	29	0.0198231
S	S	C	TAG	G	V	Y	29	0.0198231
S	TAG	T	L	V	T	Y	29	0.0198231
TAG	V	K	V	N	Y	C	29	0.0198231
V	H	S	L	H	TAG	I	29	0.0198231
V	L	TAG	P	I	H	L	29	0.0198231
V	Q	L	C	G	TAG	I	29	0.0198231
Y	Y	P	M	L	TAG	S	29	0.0198231
C	TAG	K	V	L	G	G	28	0.0191395
K	L	W	TAG	K	Q	S	28	0.0191395
L	Q	I	G	TAG	N	F	28	0.0191395
S	T	A	V	L	TAG	G	28	0.0191395
S	Y	A	V	TAG	S	C	28	0.0191395
TAG	D	V	L	C	Y	D	28	0.0191395
A	Q	A	M	S	TAG	S	27	0.018456
C	L	TAG	L	D	N	N	27	0.018456
C	P	F	S	TAG	V	A	27	0.018456
F	M	TAG	P	V	A	N	27	0.018456
G	Y	I	V	TAG	I	W	27	0.018456
I	I	H	Q	TAG	G	G	27	0.018456
K	E	C	W	N	C	TAG	27	0.018456
L	C	TAG	P	S	Y	N	27	0.018456
L	T	S	Y	S	TAG	S	27	0.018456
N	L	S	TAG	I	A	R	27	0.018456
N	TAG	N	W	C	A	S	27	0.018456
TAG	A	Y	W	G	C	G	27	0.018456
V	F	G	M	Y	TAG	N	27	0.018456
V	R	TAG	D	C	H	N	27	0.018456
V	TAG	G	C	A	I	L	27	0.018456
Y	F	K	V	Y	TAG	S	27	0.018456
Y	V	V	N	TAG	H	C	27	0.018456
A	S	D	R	TAG	L	R	26	0.0177724
C	G	T	TAG	H	H	N	26	0.0177724
C	L	N	H	V	G	TAG	26	0.0177724
G	T	A	F	G	TAG	T	26	0.0177724
L	L	L	TAG	G	M	F	26	0.0177724
M	H	S	V	TAG	H	L	26	0.0177724
N	L	F	TAG	W	N	L	26	0.0177724
S	D	W	TAG	K	S	W	26	0.0177724
S	H	K	TAG	V	A	S	26	0.0177724
T	E	I	TAG	S	R	C	26	0.0177724
T	I	S	TAG	Q	Y	A	26	0.0177724
TAG	F	S	V	K	F	H	26	0.0177724
V	L	G	E	C	TAG	A	26	0.0177724
C	TAG	Y	N	M	L	T	25	0.0170889
M	TAG	V	V	H	T	C	25	0.0170889
N	E	V	TAG	V	C	Y	25	0.0170889
S	I	F	TAG	N	S	Y	25	0.0170889
S	L	Q	I	C	TAG	D	25	0.0170889
T	M	D	TAG	M	I	S	25	0.0170889
T	S	Y	L	TAG	L	S	25	0.0170889
TAG	H	R	L	S	W	E	25	0.0170889
TAG	K	I	G	C	I	K	25	0.0170889
TAG	V	F	A	A	V	Y	25	0.0170889
V	TAG	T	F	D	N	R	25	0.0170889
W	T	TAG	I	F	G	I	25	0.0170889
Y	T	TAG	K	G	L	V	25	0.0170889
E	A	T	L	TAG	M	L	24	0.0164053
F	G	N	I	TAG	T	S	24	0.0164053
G	TAG	S	K	D	S	Y	24	0.0164053
G	TAG	W	L	F	T	C	24	0.0164053
I	N	L	S	V	E	TAG	24	0.0164053
I	Q	N	V	W	T	TAG	24	0.0164053
L	I	L	G	M	TAG	L	24	0.0164053
L	K	TAG	E	L	Q	T	24	0.0164053
L	W	D	Y	R	TAG	V	24	0.0164053
N	L	TAG	Q	H	D	Y	24	0.0164053
Q	L	A	A	V	TAG	G	24	0.0164053
T	L	N	W	W	F	TAG	24	0.0164053
TAG	K	F	L	P	V	Y	24	0.0164053
TAG	L	S	V	Y	G	W	24	0.0164053
V	V	L	L	TAG	K	D	24	0.0164053
W	TAG	K	S	C	S	T	24	0.0164053
W	V	G	E	TAG	V	S	24	0.0164053
K	D	TAG	T	V	N	S	23	0.0157218
K	L	W	Y	TAG	N	G	23	0.0157218
K	M	E	TAG	I	V	A	23	0.0157218
L	D	R	TAG	N	A	Y	23	0.0157218
L	K	G	F	H	TAG	L	23	0.0157218
M	A	TAG	T	V	L	P	23	0.0157218
M	P	TAG	D	A	N	R	23	0.0157218
N	T	TAG	I	S	R	Y	23	0.0157218
TAG	G	C	D	V	G	I	23	0.0157218
TAG	H	F	N	L	I	S	23	0.0157218
TAG	W	S	V	A	L	F	23	0.0157218
V	L	V	TAG	P	D	S	23	0.0157218
W	H	TAG	I	H	L	S	23	0.0157218
W	TAG	L	N	W	Y	M	23	0.0157218
E	L	V	S	C	TAG	S	22	0.0150382
E	S	Y	Q	TAG	T	A	22	0.0150382
F	L	E	TAG	S	N	D	22	0.0150382
G	TAG	A	A	F	P	I	22	0.0150382
L	C	P	I	I	T	TAG	22	0.0150382
R	L	D	F	TAG	K	G	22	0.0150382
R	N	TAG	V	Y	W	E	22	0.0150382
S	F	TAG	L	A	W	L	22	0.0150382
S	L	R	V	TAG	V	V	22	0.0150382
S	Y	TAG	V	E	Q	S	22	0.0150382
TAG	F	P	G	S	H	C	22	0.0150382
TAG	Q	L	N	Y	L	N	22	0.0150382
A	M	TAG	P	N	P	F	21	0.0143547
C	M	TAG	M	K	V	G	21	0.0143547
C	TAG	A	I	F	Y	F	21	0.0143547
F	L	G	K	TAG	E	G	21	0.0143547
G	W	Y	I	F	TAG	E	21	0.0143547
H	T	TAG	N	P	D	L	21	0.0143547
K	G	TAG	A	S	S	S	21	0.0143547
K	W	T	N	S	L	TAG	21	0.0143547
L	TAG	R	S	V	M	Y	21	0.0143547
M	S	I	F	TAG	T	G	21	0.0143547
Q	G	TAG	V	A	R	A	21	0.0143547
R	M	I	TAG	A	S	I	21	0.0143547
S	G	S	C	TAG	G	Y	21	0.0143547
S	S	Y	TAG	S	A	H	21	0.0143547
TAG	I	V	A	L	L	V	21	0.0143547
TAG	S	D	S	V	V	L	21	0.0143547
V	S	TAG	V	A	Y	S	21	0.0143547
V	TAG	Y	F	S	L	C	21	0.0143547
W	R	T	S	M	C	L	21	0.0143547
Y	Y	TAG	N	L	T	C	21	0.0143547
A	I	F	L	V	TAG	G	20	0.0136711
C	L	G	A	Q	TAG	G	20	0.0136711
C	P	D	V	TAG	T	G	20	0.0136711
G	TAG	M	N	E	L	I	20	0.0136711
I	H	TAG	A	V	G	L	20	0.0136711
I	Q	E	D	F	L	TAG	20	0.0136711
I	TAG	M	D	R	V	G	20	0.0136711
N	L	F	R	TAG	T	D	20	0.0136711
R	F	TAG	N	D	D	R	20	0.0136711
S	G	TAG	V	R	P	N	20	0.0136711
S	H	S	TAG	G	P	S	20	0.0136711
TAG	V	E	V	F	P	T	20	0.0136711
V	G	D	F	I	L	TAG	20	0.0136711
V	K	S	TAG	V	S	A	20	0.0136711
V	P	T	TAG	M	K	I	20	0.0136711
W	L	S	M	L	T	TAG	20	0.0136711
W	S	W	W	R	F	H	20	0.0136711
W	TAG	G	V	V	P	L	20	0.0136711
Y	A	TAG	T	S	Q	C	20	0.0136711
Y	F	N	W	TAG	Q	N	20	0.0136711
Y	TAG	I	C	G	K	G	20	0.0136711
C	Y	F	C	W	D	TAG	19	0.0129875
G	A	V	TAG	N	P	V	19	0.0129875
G	E	S	TAG	S	V	P	19	0.0129875
I	V	S	TAG	S	I	H	19	0.0129875
L	G	A	E	TAG	K	G	19	0.0129875
M	M	F	TAG	A	S	G	19	0.0129875
N	V	Y	N	Q	TAG	G	19	0.0129875
R	S	F	D	C	TAG	A	19	0.0129875
S	C	I	C	C	M	TAG	19	0.0129875
S	M	H	TAG	L	L	P	19	0.0129875
S	M	V	C	TAG	V	C	19	0.0129875
S	TAG	I	L	D	T	F	19	0.0129875
S	V	V	A	TAG	H	N	19	0.0129875
TAG	G	L	S	M	K	N	19	0.0129875
TAG	P	Y	C	I	H	P	19	0.0129875
TAG	S	F	I	A	Y	S	19	0.0129875
W	A	T	E	TAG	N	Y	19	0.0129875
C	A	G	I	M	C	TAG	18	0.012304
C	E	TAG	I	L	K	L	18	0.012304
C	F	TAG	E	G	T	L	18	0.012304
C	V	L	TAG	K	C	N	18	0.012304
D	G	F	F	TAG	G	Y	18	0.012304
E	L	S	H	G	TAG	I	18	0.012304
E	TAG	K	W	T	W	S	18	0.012304
F	W	TAG	S	S	S	Y	18	0.012304
F	Y	L	A	I	G	TAG	18	0.012304
G	TAG	M	G	G	S	C	18	0.012304
G	W	TAG	M	T	S	N	18	0.012304
I	T	TAG	P	V	F	Y	18	0.012304
L	F	TAG	G	S	N	A	18	0.012304
L	V	TAG	Y	H	L	Y	18	0.012304
S	G	L	D	N	TAG	G	18	0.012304
S	Q	F	C	L	V	TAG	18	0.012304
S	R	G	TAG	V	A	G	18	0.012304
S	S	F	V	TAG	I	H	18	0.012304
T	A	E	TAG	K	I	S	18	0.012304
T	F	H	V	F	TAG	N	18	0.012304
T	L	L	I	TAG	I	S	18	0.012304
TAG	G	V	L	T	S	I	18	0.012304
TAG	I	S	Q	V	G	L	18	0.012304
TAG	L	N	F	L	Y	S	18	0.012304
TAG	T	Y	E	W	F	P	18	0.012304
TAG	V	V	A	C	N	L	18	0.012304
TAG	V	Y	T	P	S	C	18	0.012304
W	D	TAG	M	Q	I	G	18	0.012304
W	N	S	N	D	V	TAG	18	0.012304
Y	E	N	TAG	T	N	S	18	0.012304
Y	P	S	L	H	D	TAG	18	0.012304
C	I	W	G	TAG	A	W	17	0.0116204
C	V	V	N	TAG	V	P	17	0.0116204
C	W	TAG	T	N	C	H	17	0.0116204
D	I	C	L	W	W	K	17	0.0116204
D	L	V	R	TAG	S	N	17	0.0116204
D	V	L	A	Q	TAG	G	17	0.0116204
F	Q	F	TAG	L	A	S	17	0.0116204
F	V	D	S	TAG	Q	W	17	0.0116204
G	T	V	TAG	K	G	L	17	0.0116204
G	TAG	E	L	S	N	C	17	0.0116204
I	I	TAG	S	F	N	C	17	0.0116204
I	K	T	D	L	L	TAG	17	0.0116204
I	P	V	R	S	C	TAG	17	0.0116204
L	I	TAG	T	Q	Y	C	17	0.0116204
L	T	S	N	TAG	L	M	17	0.0116204
L	TAG	D	Y	L	F	A	17	0.0116204
S	F	I	S	TAG	P	Y	17	0.0116204
S	F	TAG	V	R	L	V	17	0.0116204
S	L	TAG	G	V	Y	C	17	0.0116204
T	Y	TAG	V	H	K	L	17	0.0116204
TAG	D	E	I	Y	F	C	17	0.0116204
TAG	I	S	L	C	L	R	17	0.0116204
TAG	N	P	Y	M	G	I	17	0.0116204
TAG	W	A	C	H	Y	V	17	0.0116204
V	I	N	TAG	V	Q	G	17	0.0116204
W	S	H	TAG	V	D	Y	17	0.0116204
Y	W	T	L	N	S	TAG	17	0.0116204
C	TAG	G	Q	V	I	Y	16	0.0109369
F	V	F	G	S	TAG	T	16	0.0109369
G	F	F	G	TAG	S	S	16	0.0109369
G	S	V	TAG	T	E	N	16	0.0109369
H	L	F	TAG	Y	F	Y	16	0.0109369
I	C	T	TAG	V	S	S	16	0.0109369
I	R	F	TAG	V	D	Y	16	0.0109369
I	S	TAG	E	W	L	R	16	0.0109369
K	M	K	TAG	G	M	D	16	0.0109369
L	F	D	F	W	TAG	K	16	0.0109369
S	L	C	K	D	TAG	G	16	0.0109369
S	S	TAG	A	R	A	T	16	0.0109369
S	TAG	G	S	G	G	C	16	0.0109369
S	TAG	S	W	F	T	F	16	0.0109369
S	V	F	TAG	T	E	R	16	0.0109369
S	W	G	V	TAG	G	L	16	0.0109369
T	W	F	F	W	T	TAG	16	0.0109369
TAG	A	L	W	L	G	H	16	0.0109369
TAG	T	G	L	L	W	G	16	0.0109369
TAG	T	I	V	S	M	V	16	0.0109369
TAG	Y	A	A	G	V	D	16	0.0109369
V	Y	Y	C	P	Y	TAG	16	0.0109369
Y	A	TAG	G	F	S	D	16	0.0109369
Y	V	H	S	E	TAG	V	16	0.0109369
C	D	L	E	R	TAG	V	15	0.0102533
C	E	D	S	V	L	TAG	15	0.0102533
C	R	R	L	V	R	C	15	0.0102533
D	TAG	N	R	S	K	Y	15	0.0102533
F	D	TAG	D	P	K	Y	15	0.0102533
F	G	E	D	TAG	A	C	15	0.0102533
F	K	K	TAG	I	A	S	15	0.0102533
F	R	TAG	L	P	P	V	15	0.0102533
F	TAG	N	Y	N	V	V	15	0.0102533
F	V	S	W	V	V	TAG	15	0.0102533
H	P	Y	L	TAG	G	F	15	0.0102533
K	S	D	TAG	M	P	R	15	0.0102533
K	W	F	G	T	TAG	H	15	0.0102533
L	R	L	T	TAG	D	V	15	0.0102533
L	S	D	R	G	F	TAG	15	0.0102533
L	S	M	TAG	F	D	N	15	0.0102533
M	F	H	G	S	TAG	S	15	0.0102533
M	Y	TAG	D	F	R	V	15	0.0102533
N	C	N	V	TAG	L	I	15	0.0102533
N	C	Y	F	I	D	TAG	15	0.0102533
N	I	A	F	F	N	TAG	15	0.0102533
N	L	A	E	T	TAG	G	15	0.0102533
N	L	T	S	F	TAG	G	15	0.0102533
R	P	F	G	TAG	T	A	15	0.0102533
S	H	Q	V	T	TAG	F	15	0.0102533
S	T	V	F	TAG	D	N	15	0.0102533
S	TAG	A	L	G	L	F	15	0.0102533
T	F	H	C	S	C	TAG	15	0.0102533
T	H	T	TAG	T	L	W	15	0.0102533
T	S	D	P	TAG	V	R	15	0.0102533
T	TAG	V	Q	C	W	S	15	0.0102533
TAG	E	S	N	I	V	W	15	0.0102533
TAG	I	A	W	S	F	F	15	0.0102533
TAG	S	S	I	H	I	N	15	0.0102533
TAG	V	A	H	E	Y	Y	15	0.0102533
V	D	R	L	T	TAG	L	15	0.0102533
V	E	L	G	N	R	TAG	15	0.0102533
V	M	I	K	TAG	G	Y	15	0.0102533
V	S	T	TAG	R	H	C	15	0.0102533
V	TAG	K	Y	G	S	D	15	0.0102533
Y	P	M	C	TAG	S	Y	15	0.0102533
C	G	W	TAG	A	E	P	14	0.00956977
C	TAG	D	R	W	F	W	14	0.00956977
D	R	A	S	G	W	T	14	0.00956977
F	D	L	C	TAG	T	S	14	0.00956977
F	D	Q	W	TAG	D	S	14	0.00956977
G	I	C	I	TAG	Y	D	14	0.00956977
G	I	L	D	TAG	V	V	14	0.00956977
I	H	W	V	TAG	S	S	14	0.00956977
I	V	V	R	H	TAG	E	14	0.00956977
I	Y	TAG	L	R	T	D	14	0.00956977
K	TAG	I	R	V	V	T	14	0.00956977
K	TAG	N	G	L	G	C	14	0.00956977
L	K	C	L	F	S	L	14	0.00956977
L	L	V	D	A	S	TAG	14	0.00956977
L	TAG	T	P	G	L	G	14	0.00956977
L	V	S	TAG	H	I	C	14	0.00956977
R	Y	F	F	W	D	S	14	0.00956977
S	L	TAG	M	V	P	G	14	0.00956977
S	T	L	P	P	T	TAG	14	0.00956977
S	T	V	D	TAG	I	H	14	0.00956977
T	E	I	V	G	TAG	I	14	0.00956977
TAG	A	G	G	G	Y	L	14	0.00956977
TAG	G	S	E	V	R	C	14	0.00956977
TAG	H	F	L	Y	Y	N	14	0.00956977
TAG	K	S	T	T	Y	S	14	0.00956977
TAG	L	F	W	T	Q	F	14	0.00956977
TAG	T	S	W	F	P	R	14	0.00956977
TAG	Y	L	V	F	F	S	14	0.00956977
V	Y	K	P	TAG	P	S	14	0.00956977
W	M	T	L	TAG	K	S	14	0.00956977
W	Q	W	L	TAG	G	C	14	0.00956977
W	S	T	Q	TAG	R	E	14	0.00956977
Y	T	L	TAG	G	L	G	14	0.00956977
A	F	L	V	TAG	I	A	13	0.00888622
C	Q	V	Y	A	TAG	N	13	0.00888622
D	W	G	TAG	V	V	N	13	0.00888622
E	G	T	TAG	P	E	M	13	0.00888622
F	N	TAG	A	D	S	N	13	0.00888622
F	TAG	V	S	A	P	W	13	0.00888622
G	D	S	N	D	W	TAG	13	0.00888622
G	H	F	TAG	S	N	T	13	0.00888622
G	L	E	K	TAG	S	G	13	0.00888622
G	P	S	TAG	S	D	W	13	0.00888622
G	V	W	T	TAG	T	E	13	0.00888622
H	F	TAG	I	L	S	C	13	0.00888622
H	L	S	A	F	K	TAG	13	0.00888622
H	TAG	G	Y	D	V	C	13	0.00888622
H	TAG	H	S	S	S	P	13	0.00888622
I	L	Q	L	V	TAG	D	13	0.00888622
I	TAG	E	W	S	V	Y	13	0.00888622
K	I	P	W	E	TAG	I	13	0.00888622
L	D	S	M	L	TAG	M	13	0.00888622
L	G	K	V	V	TAG	V	13	0.00888622
L	R	L	TAG	G	S	C	13	0.00888622
L	W	TAG	V	L	S	P	13	0.00888622
M	TAG	F	L	N	V	F	13	0.00888622
N	H	V	I	F	F	TAG	13	0.00888622
Q	V	D	A	TAG	V	K	13	0.00888622
R	S	S	A	TAG	T	S	13	0.00888622
S	D	S	T	TAG	L	I	13	0.00888622
S	E	I	L	R	TAG	E	13	0.00888622
S	F	F	D	TAG	R	N	13	0.00888622
S	F	L	S	TAG	D	Y	13	0.00888622
S	F	Y	TAG	H	C	D	13	0.00888622
S	P	S	M	TAG	F	N	13	0.00888622
S	Q	C	K	Y	P	TAG	13	0.00888622
S	TAG	I	K	A	V	P	13	0.00888622
T	TAG	G	G	Y	W	A	13	0.00888622
TAG	A	D	H	A	TAG	G	13	0.00888622
TAG	G	P	T	T	V	I	13	0.00888622
TAG	K	D	M	C	K	Y	13	0.00888622
TAG	L	H	G	T	R	A	13	0.00888622
TAG	N	E	L	C	S	H	13	0.00888622
TAG	R	S	G	W	W	W	13	0.00888622
TAG	R	V	G	F	L	S	13	0.00888622
TAG	S	C	W	I	N	S	13	0.00888622
TAG	S	G	L	W	N	R	13	0.00888622
V	TAG	N	L	C	P	D	13	0.00888622
W	T	F	TAG	S	V	Y	13	0.00888622
A	N	W	D	V	TAG	I	12	0.00820266
C	L	A	L	N	T	TAG	12	0.00820266
C	Q	W	A	TAG	E	T	12	0.00820266
C	TAG	G	S	V	E	H	12	0.00820266
C	TAG	N	C	P	D	N	12	0.00820266
E	A	C	TAG	I	TAG	T	12	0.00820266
E	TAG	A	Y	S	H	V	12	0.00820266
F	C	G	D	T	C	TAG	12	0.00820266
F	D	G	A	C	M	TAG	12	0.00820266
F	E	L	L	L	TAG	S	12	0.00820266
F	S	I	V	Y	Y	TAG	12	0.00820266
F	TAG	A	G	S	K	T	12	0.00820266
F	W	H	N	G	TAG	S	12	0.00820266
G	I	F	Y	T	S	TAG	12	0.00820266
G	Q	TAG	I	G	Q	F	12	0.00820266
H	TAG	Q	L	V	T	S	12	0.00820266
H	TAG	R	T	I	V	Y	12	0.00820266
I	L	G	TAG	N	H	H	12	0.00820266
I	P	M	TAG	G	G	C	12	0.00820266
I	S	H	TAG	N	G	V	12	0.00820266
I	TAG	G	Y	S	L	Y	12	0.00820266
L	K	M	M	W	G	TAG	12	0.00820266
M	D	V	D	TAG	R	V	12	0.00820266
M	V	TAG	T	C	G	A	12	0.00820266
N	D	TAG	L	F	R	Y	12	0.00820266
N	Q	A	F	A	TAG	M	12	0.00820266
R	D	TAG	H	T	H	C	12	0.00820266
R	Y	TAG	D	Q	P	L	12	0.00820266
S	F	K	F	I	TAG	S	12	0.00820266
S	S	H	H	TAG	R	D	12	0.00820266
T	G	L	W	A	TAG	N	12	0.00820266
T	TAG	M	N	W	W	S	12	0.00820266
T	TAG	V	L	S	L	F	12	0.00820266
TAG	F	G	D	I	L	A	12	0.00820266
TAG	G	C	P	L	V	R	12	0.00820266
TAG	K	L	R	A	C	P	12	0.00820266
TAG	T	C	S	L	T	S	12	0.00820266
TAG	T	Y	W	G	C	V	12	0.00820266
TAG	V	H	S	V	F	C	12	0.00820266
TAG	V	K	F	M	R	C	12	0.00820266
V	P	S	K	P	R	TAG	12	0.00820266
V	V	S	E	E	Y	TAG	12	0.00820266
W	Q	L	TAG	G	T	S	12	0.00820266
Y	L	L	Q	TAG	D	I	12	0.00820266
Y	S	L	TAG	V	R	W	12	0.00820266
Y	S	T	V	TAG	I	H	12	0.00820266
Y	TAG	D	G	T	N	C	12	0.00820266
C	V	TAG	T	M	A	F	11	0.00751911
D	W	G	V	TAG	I	S	11	0.00751911
D	W	L	TAG	I	L	S	11	0.00751911
E	N	F	N	G	TAG	G	11	0.00751911
F	H	F	R	TAG	T	V	11	0.00751911
F	M	TAG	L	K	D	R	11	0.00751911
F	TAG	F	P	F	S	V	11	0.00751911
F	TAG	P	V	V	D	P	11	0.00751911
F	W	TAG	V	F	P	G	11	0.00751911
G	A	TAG	V	P	C	K	11	0.00751911
H	TAG	H	Y	N	L	C	11	0.00751911
H	TAG	T	M	W	W	V	11	0.00751911
I	C	TAG	D	S	A	R	11	0.00751911
I	F	L	K	TAG	T	Y	11	0.00751911
I	H	T	K	TAG	G	N	11	0.00751911
I	S	L	TAG	A	H	N	11	0.00751911
K	TAG	V	E	P	R	S	11	0.00751911
L	H	S	TAG	D	T	G	11	0.00751911
L	L	D	TAG	R	F	L	11	0.00751911
L	TAG	D	L	I	L	V	11	0.00751911
L	TAG	T	I	V	F	T	11	0.00751911
M	S	F	F	N	TAG	L	11	0.00751911
M	V	P	M	TAG	D	F	11	0.00751911
M	V	Q	Y	TAG	G	I	11	0.00751911
N	A	W	V	F	TAG	F	11	0.00751911
N	C	F	G	N	C	TAG	11	0.00751911
N	T	TAG	L	L	I	T	11	0.00751911
N	V	L	R	N	TAG	T	11	0.00751911
P	F	F	TAG	L	I	S	11	0.00751911
R	H	I	M	T	Q	TAG	11	0.00751911
R	V	V	TAG	D	L	R	11	0.00751911
S	M	Y	C	TAG	Q	I	11	0.00751911
S	TAG	G	D	M	W	A	11	0.00751911
S	V	C	TAG	I	G	N	11	0.00751911
T	G	K	V	H	T	TAG	11	0.00751911
T	TAG	T	D	V	V	G	11	0.00751911
T	TAG	T	TAG	E	Y	K	11	0.00751911
TAG	A	C	V	C	D	V	11	0.00751911
TAG	C	W	T	A	I	I	11	0.00751911
TAG	D	Y	V	A	P	L	11	0.00751911
TAG	E	G	W	S	T	C	11	0.00751911
TAG	H	V	W	S	Y	W	11	0.00751911
TAG	L	C	V	W	T	W	11	0.00751911
TAG	L	H	P	V	F	T	11	0.00751911
TAG	M	S	R	L	A	F	11	0.00751911
TAG	S	N	S	L	G	W	11	0.00751911
TAG	S	V	M	V	L	V	11	0.00751911
TAG	T	G	N	R	P	C	11	0.00751911
TAG	T	H	G	Y	S	D	11	0.00751911
TAG	V	H	G	A	G	V	11	0.00751911
TAG	V	R	F	D	S	F	11	0.00751911
V	I	TAG	M	T	I	D	11	0.00751911
V	L	C	TAG	L	G	S	11	0.00751911
V	N	F	G	V	TAG	A	11	0.00751911
V	S	M	TAG	T	A	R	11	0.00751911
W	F	A	V	W	N	TAG	11	0.00751911
W	I	P	M	TAG	F	R	11	0.00751911
W	L	N	Y	A	TAG	D	11	0.00751911
W	M	G	A	TAG	D	Y	11	0.00751911
W	TAG	A	L	W	P	I	11	0.00751911
W	TAG	L	F	Q	D	G	11	0.00751911
W	TAG	M	Y	TAG	L	H	11	0.00751911
Y	S	L	H	V	A	TAG	11	0.00751911
A	H	TAG	I	I	K	H	10	0.00683555
C	S	TAG	A	Y	W	A	10	0.00683555
C	Y	S	TAG	M	L	H	10	0.00683555
D	L	M	TAG	A	I	C	10	0.00683555
D	TAG	E	L	P	I	C	10	0.00683555
D	TAG	G	L	S	F	P	10	0.00683555
E	F	E	F	S	A	TAG	10	0.00683555
G	G	Q	Q	F	F	TAG	10	0.00683555
G	H	TAG	V	G	V	H	10	0.00683555
G	L	W	A	P	A	TAG	10	0.00683555
H	E	F	I	W	TAG	G	10	0.00683555
H	H	C	N	L	TAG	S	10	0.00683555
H	TAG	I	V	A	A	R	10	0.00683555
I	N	W	TAG	K	T	Y	10	0.00683555
I	P	A	L	G	TAG	I	10	0.00683555
I	Q	F	L	V	TAG	T	10	0.00683555
K	M	S	A	L	TAG	A	10	0.00683555
L	A	TAG	S	G	W	E	10	0.00683555
L	G	TAG	G	I	T	G	10	0.00683555
L	G	TAG	P	R	M	F	10	0.00683555
L	I	TAG	E	S	K	C	10	0.00683555
L	Q	T	S	I	G	TAG	10	0.00683555
L	T	TAG	L	N	H	G	10	0.00683555
L	TAG	H	S	C	Q	G	10	0.00683555
L	TAG	N	Q	W	V	F	10	0.00683555
M	T	T	F	TAG	P	V	10	0.00683555
N	L	L	W	Y	TAG	L	10	0.00683555
Q	Q	A	Y	R	Y	P	10	0.00683555
Q	R	L	V	I	T	TAG	10	0.00683555
R	E	H	N	F	A	TAG	10	0.00683555
S	C	L	S	TAG	H	D	10	0.00683555
S	K	M	Y	Y	TAG	S	10	0.00683555
S	R	I	G	S	I	TAG	10	0.00683555
S	S	TAG	L	L	G	F	10	0.00683555
S	TAG	G	N	F	K	Y	10	0.00683555
S	TAG	H	L	N	F	G	10	0.00683555
S	V	L	D	C	TAG	G	10	0.00683555
S	W	G	TAG	R	P	M	10	0.00683555
T	D	Y	S	TAG	L	L	10	0.00683555
T	F	TAG	T	A	M	R	10	0.00683555
T	I	M	TAG	V	V	Y	10	0.00683555
T	S	A	L	K	G	TAG	10	0.00683555
T	TAG	Y	I	H	I	I	10	0.00683555
T	V	I	Y	TAG	A	L	10	0.00683555
TAG	A	G	M	N	L	T	10	0.00683555
TAG	F	Q	S	R	L	N	10	0.00683555
TAG	H	Y	V	M	G	S	10	0.00683555
TAG	I	A	C	S	V	C	10	0.00683555
TAG	I	R	T	V	Y	D	10	0.00683555
TAG	L	R	I	A	I	L	10	0.00683555
TAG	M	F	L	G	C	C	10	0.00683555
TAG	M	N	I	I	R	Y	10	0.00683555
TAG	N	W	L	I	F	TAG	10	0.00683555
TAG	P	A	M	R	S	Y	10	0.00683555
TAG	S	P	H	V	A	H	10	0.00683555
V	L	D	N	TAG	R	C	10	0.00683555
V	S	TAG	E	S	L	E	10	0.00683555
V	TAG	V	S	R	L	V	10	0.00683555
V	V	TAG	L	F	T	Y	10	0.00683555
W	A	TAG	K	D	V	V	10	0.00683555
W	D	A	L	L	L	TAG	10	0.00683555
W	D	I	TAG	I	A	V	10	0.00683555
W	TAG	K	L	Q	M	I	10	0.00683555
W	W	M	L	C	I	TAG	10	0.00683555
Y	G	A	TAG	A	Q	H	10	0.00683555
Y	S	Q	N	TAG	T	P	10	0.00683555
Y	V	L	V	Y	I	TAG	10	0.00683555
A	N	L	E	S	P	TAG	9	0.006152
C	A	V	V	TAG	D	T	9	0.006152
C	G	M	D	H	TAG	S	9	0.006152
D	G	TAG	M	L	L	C	9	0.006152
D	K	C	TAG	M	R	Y	9	0.006152
E	C	F	V	S	TAG	K	9	0.006152
E	M	N	Y	K	TAG	G	9	0.006152
F	A	TAG	G	M	G	F	9	0.006152
F	G	L	N	V	W	F	9	0.006152
F	M	A	TAG	Y	T	I	9	0.006152
F	N	L	TAG	S	S	C	9	0.006152
F	TAG	L	N	Q	W	H	9	0.006152
F	TAG	N	F	G	I	S	9	0.006152
F	V	TAG	L	H	H	L	9	0.006152
F	W	S	M	TAG	A	D	9	0.006152
G	C	A	W	TAG	M	R	9	0.006152
G	S	T	F	L	H	TAG	9	0.006152
H	F	G	D	TAG	N	V	9	0.006152
H	Q	L	L	TAG	D	F	9	0.006152
H	TAG	P	R	M	F	F	9	0.006152
I	L	K	S	H	TAG	T	9	0.006152
I	S	Y	Y	S	I	TAG	9	0.006152
I	TAG	M	I	T	P	Y	9	0.006152
I	TAG	V	V	T	I	N	9	0.006152
I	W	I	TAG	T	A	C	9	0.006152
L	G	A	M	S	TAG	V	9	0.006152
L	G	TAG	G	C	W	V	9	0.006152
L	L	W	D	W	TAG	G	9	0.006152
L	T	F	TAG	S	F	I	9	0.006152
L	T	M	TAG	R	V	I	9	0.006152
L	TAG	A	G	T	F	A	9	0.006152
L	TAG	F	V	F	A	S	9	0.006152
L	TAG	M	G	R	G	T	9	0.006152
L	TAG	N	L	I	G	I	9	0.006152
L	TAG	S	V	M	T	TAG	9	0.006152
L	V	Y	TAG	P	N	C	9	0.006152
M	C	TAG	Q	D	D	S	9	0.006152
N	C	C	L	TAG	N	N	9	0.006152
N	L	TAG	D	R	M	C	9	0.006152
N	T	K	A	L	TAG	R	9	0.006152
Q	A	T	TAG	G	V	H	9	0.006152
Q	G	TAG	N	L	I	A	9	0.006152
R	F	H	V	H	TAG	V	9	0.006152
R	TAG	A	S	C	L	M	9	0.006152
S	G	I	S	TAG	T	Y	9	0.006152
S	L	C	K	D	TAG	Y	9	0.006152
S	L	TAG	L	W	H	Y	9	0.006152
S	M	R	TAG	E	G	L	9	0.006152
S	T	L	TAG	M	M	R	9	0.006152
S	V	D	TAG	S	D	S	9	0.006152
S	W	I	TAG	H	H	L	9	0.006152
T	G	TAG	A	L	S	F	9	0.006152
T	Q	I	TAG	W	V	H	9	0.006152
T	S	V	G	TAG	N	I	9	0.006152
T	TAG	G	L	R	N	L	9	0.006152
TAG	A	A	G	Q	T	N	9	0.006152
TAG	A	C	H	S	C	V	9	0.006152
TAG	E	V	V	T	C	F	9	0.006152
TAG	G	S	G	V	F	G	9	0.006152
TAG	I	I	V	H	Q	C	9	0.006152
TAG	I	L	G	W	L	C	9	0.006152
TAG	K	C	V	A	C	I	9	0.006152
TAG	K	F	F	Q	P	R	9	0.006152
TAG	L	T	G	T	Y	L	9	0.006152
TAG	M	Q	G	K	G	C	9	0.006152
TAG	N	W	Q	D	G	Y	9	0.006152
TAG	S	C	V	L	Y	I	9	0.006152
TAG	S	G	C	A	T	H	9	0.006152
TAG	S	L	Q	G	L	H	9	0.006152
TAG	S	S	M	S	L	S	9	0.006152
TAG	T	G	F	M	C	F	9	0.006152
TAG	T	S	W	G	T	L	9	0.006152
TAG	T	V	L	F	S	W	9	0.006152
TAG	V	E	R	H	A	S	9	0.006152
TAG	W	I	M	S	Y	D	9	0.006152
TAG	W	S	E	R	A	C	9	0.006152
TAG	Y	S	L	G	N	M	9	0.006152
V	C	A	TAG	K	Y	D	9	0.006152
V	G	V	TAG	M	N	C	9	0.006152
V	Q	L	I	G	N	TAG	9	0.006152
V	Q	Q	Y	TAG	S	A	9	0.006152
V	S	C	A	TAG	G	S	9	0.006152
V	S	S	W	F	I	TAG	9	0.006152
V	TAG	G	V	E	L	T	9	0.006152
V	TAG	N	I	F	H	E	9	0.006152
Y	M	T	T	S	F	TAG	9	0.006152
Y	TAG	I	L	T	P	I	9	0.006152
Y	TAG	M	R	D	T	Y	9	0.006152
Y	W	Y	N	C	L	TAG	9	0.006152
Y	Y	K	TAG	G	I	S	9	0.006152
A	Q	P	M	C	H	TAG	8	0.00546844
C	C	A	D	R	T	TAG	8	0.00546844
C	F	TAG	R	I	S	G	8	0.00546844
C	TAG	S	L	L	C	S	8	0.00546844
D	A	I	TAG	D	R	I	8	0.00546844
D	L	M	TAG	S	Y	G	8	0.00546844
D	R	TAG	S	D	Y	Y	8	0.00546844
D	T	TAG	I	L	S	S	8	0.00546844
D	TAG	T	M	G	F	L	8	0.00546844
E	S	H	Y	E	L	TAG	8	0.00546844
E	T	D	R	I	TAG	S	8	0.00546844
E	V	T	L	W	TAG	L	8	0.00546844
F	E	E	W	TAG	F	I	8	0.00546844
F	F	TAG	T	T	W	V	8	0.00546844
F	W	G	T	TAG	K	F	8	0.00546844
G	L	L	Q	TAG	A	T	8	0.00546844
G	M	F	TAG	K	S	H	8	0.00546844
G	M	L	M	I	H	TAG	8	0.00546844
G	P	F	TAG	V	S	P	8	0.00546844
G	T	TAG	T	E	H	V	8	0.00546844
H	C	L	M	TAG	G	L	8	0.00546844
H	G	A	TAG	S	A	G	8	0.00546844
H	S	A	TAG	A	R	F	8	0.00546844
H	TAG	L	D	H	T	C	8	0.00546844
H	Y	L	V	TAG	A	C	8	0.00546844
I	H	K	TAG	A	TAG	T	8	0.00546844
I	M	S	E	V	TAG	L	8	0.00546844
K	L	L	Y	T	W	TAG	8	0.00546844
K	P	L	TAG	G	I	A	8	0.00546844
K	TAG	G	N	M	Q	V	8	0.00546844
K	TAG	M	Y	S	A	Y	8	0.00546844
K	TAG	P	K	W	L	S	8	0.00546844
K	Y	K	TAG	V	T	D	8	0.00546844
L	F	I	H	S	N	D	8	0.00546844
L	F	M	A	S	F	TAG	8	0.00546844
L	G	D	V	L	TAG	V	8	0.00546844
L	K	TAG	I	R	L	G	8	0.00546844
L	L	R	M	G	R	S	8	0.00546844
L	M	D	TAG	I	L	C	8	0.00546844
L	Q	L	P	W	L	TAG	8	0.00546844
L	S	M	A	L	V	TAG	8	0.00546844
L	TAG	G	K	Y	F	S	8	0.00546844
L	TAG	S	Y	A	R	V	8	0.00546844
L	TAG	V	S	D	V	V	8	0.00546844
M	H	TAG	D	G	R	L	8	0.00546844
M	L	A	TAG	A	Y	D	8	0.00546844
N	D	R	Y	TAG	I	H	8	0.00546844
N	F	TAG	K	L	S	M	8	0.00546844
N	L	S	TAG	N	F	T	8	0.00546844
N	Y	K	F	TAG	V	T	8	0.00546844
Q	C	T	K	S	H	TAG	8	0.00546844
Q	I	L	L	V	H	TAG	8	0.00546844
Q	TAG	S	G	L	I	L	8	0.00546844
R	L	E	L	N	G	TAG	8	0.00546844
S	D	T	I	TAG	M	S	8	0.00546844
S	F	T	H	TAG	L	L	8	0.00546844
S	G	T	S	TAG	S	S	8	0.00546844
S	G	V	T	TAG	K	Y	8	0.00546844
S	K	C	C	V	TAG	I	8	0.00546844
S	L	A	P	TAG	A	Y	8	0.00546844
S	TAG	A	F	W	G	S	8	0.00546844
S	TAG	G	Y	W	S	I	8	0.00546844
S	TAG	R	Y	A	L	N	8	0.00546844
S	W	S	TAG	S	Y	G	8	0.00546844
T	F	V	S	TAG	D	R	8	0.00546844
T	S	T	F	TAG	D	D	8	0.00546844
T	T	A	TAG	R	A	G	8	0.00546844
T	TAG	S	C	C	I	D	8	0.00546844
T	TAG	T	N	R	N	G	8	0.00546844
T	Y	D	Y	P	TAG	N	8	0.00546844
TAG	A	L	T	E	V	T	8	0.00546844
TAG	D	V	V	N	S	S	8	0.00546844
TAG	E	V	C	C	G	D	8	0.00546844
TAG	G	A	L	K	Y	C	8	0.00546844
TAG	I	I	C	P	W	S	8	0.00546844
TAG	K	C	E	P	T	R	8	0.00546844
TAG	K	C	W	G	E	V	8	0.00546844
TAG	K	G	A	Y	Q	S	8	0.00546844
TAG	L	E	G	R	A	S	8	0.00546844
TAG	L	I	P	R	C	F	8	0.00546844
TAG	L	S	P	G	N	F	8	0.00546844
TAG	L	V	Q	F	Y	N	8	0.00546844
TAG	M	L	L	P	L	N	8	0.00546844
TAG	M	N	T	H	S	Y	8	0.00546844
TAG	M	Y	F	W	S	Q	8	0.00546844
TAG	N	A	E	W	S	R	8	0.00546844
TAG	S	A	G	C	I	P	8	0.00546844
TAG	S	A	P	E	L	T	8	0.00546844
TAG	T	C	T	A	R	F	8	0.00546844
TAG	T	Y	I	T	S	L	8	0.00546844
TAG	V	A	R	S	T	V	8	0.00546844
TAG	V	H	S	S	P	C	8	0.00546844
TAG	V	H	Y	S	V	N	8	0.00546844
TAG	V	L	N	L	I	V	8	0.00546844
TAG	V	L	T	L	A	G	8	0.00546844
TAG	V	S	V	M	D	V	8	0.00546844
V	E	E	V	N	TAG	I	8	0.00546844
V	I	N	H	TAG	V	Y	8	0.00546844
V	L	TAG	V	G	N	G	8	0.00546844
V	R	G	H	TAG	E	C	8	0.00546844
V	S	TAG	T	F	P	T	8	0.00546844
V	S	W	W	TAG	F	D	8	0.00546844
V	T	S	TAG	K	A	H	8	0.00546844
V	V	N	T	TAG	N	K	8	0.00546844
V	V	T	TAG	G	C	S	8	0.00546844
W	C	TAG	V	Q	Y	N	8	0.00546844
W	F	L	F	H	A	TAG	8	0.00546844
W	L	L	TAG	S	D	A	8	0.00546844
W	S	TAG	T	S	M	Q	8	0.00546844
Y	D	TAG	N	A	P	T	8	0.00546844
Y	H	L	TAG	G	D	Y	8	0.00546844
Y	I	TAG	G	F	Y	I	8	0.00546844
Y	N	TAG	V	P	R	D	8	0.00546844
Y	R	TAG	T	H	E	N	8	0.00546844
Y	S	L	V	M	N	TAG	8	0.00546844
Y	TAG	I	D	F	G	I	8	0.00546844
Y	V	TAG	F	P	L	I	8	0.00546844
A	S	N	TAG	G	K	V	7	0.00478489
A	TAG	V	A	F	V	V	7	0.00478489
C	A	V	TAG	E	Y	I	7	0.00478489
C	C	Q	TAG	T	T	L	7	0.00478489
C	C	TAG	M	C	H	N	7	0.00478489
C	I	A	S	V	H	TAG	7	0.00478489
C	K	S	I	TAG	V	T	7	0.00478489
C	T	C	TAG	D	C	Y	7	0.00478489
C	T	W	G	G	N	TAG	7	0.00478489
C	TAG	T	W	L	V	C	7	0.00478489
C	V	TAG	K	Y	T	Y	7	0.00478489
C	Y	TAG	M	I	Y	S	7	0.00478489
D	C	I	W	TAG	Q	G	7	0.00478489
D	F	E	TAG	S	S	Y	7	0.00478489
D	W	TAG	A	C	L	I	7	0.00478489
E	I	G	D	TAG	I	L	7	0.00478489
E	R	TAG	N	G	W	K	7	0.00478489
E	W	A	A	F	TAG	N	7	0.00478489
F	A	C	TAG	G	N	V	7	0.00478489
F	C	V	G	V	TAG	S	7	0.00478489
F	E	S	L	TAG	N	L	7	0.00478489
F	E	TAG	G	S	Y	L	7	0.00478489
F	F	H	F	TAG	L	Y	7	0.00478489
F	F	TAG	L	T	K	I	7	0.00478489
F	F	TAG	P	H	F	I	7	0.00478489
F	F	TAG	V	D	R	Y	7	0.00478489
F	G	F	L	TAG	A	N	7	0.00478489
F	H	TAG	T	S	D	L	7	0.00478489
F	L	C	TAG	G	V	L	7	0.00478489
F	L	TAG	D	T	N	S	7	0.00478489
F	S	R	TAG	M	P	T	7	0.00478489
F	TAG	I	L	Q	P	H	7	0.00478489
F	V	T	T	TAG	T	H	7	0.00478489
F	Y	P	TAG	L	H	Y	7	0.00478489
G	G	A	A	TAG	R	V	7	0.00478489
G	G	TAG	A	A	S	L	7	0.00478489
G	K	T	TAG	L	V	V	7	0.00478489
G	M	TAG	M	L	S	T	7	0.00478489
G	P	D	TAG	F	Y	S	7	0.00478489
G	R	M	G	T	E	TAG	7	0.00478489
G	T	I	W	TAG	H	D	7	0.00478489
G	TAG	S	F	R	E	G	7	0.00478489
G	TAG	S	L	G	Y	C	7	0.00478489
G	TAG	S	R	V	G	L	7	0.00478489
G	V	M	TAG	P	P	S	7	0.00478489
G	V	W	TAG	H	M	P	7	0.00478489
H	M	TAG	L	V	M	F	7	0.00478489
H	TAG	A	F	P	F	G	7	0.00478489
H	TAG	Q	M	G	S	T	7	0.00478489
H	TAG	T	A	C	W	S	7	0.00478489
I	C	W	G	TAG	V	R	7	0.00478489
I	F	D	T	Y	W	TAG	7	0.00478489
I	P	L	TAG	E	T	T	7	0.00478489
I	S	I	TAG	E	S	H	7	0.00478489
I	S	TAG	S	C	Y	F	7	0.00478489
I	T	P	F	TAG	G	L	7	0.00478489
K	G	TAG	W	S	V	N	7	0.00478489
K	L	TAG	N	V	R	E	7	0.00478489
K	S	Y	TAG	A	G	Y	7	0.00478489
K	W	F	F	TAG	A	G	7	0.00478489
L	A	H	V	P	F	TAG	7	0.00478489
L	A	TAG	G	Y	W	D	7	0.00478489
L	F	TAG	G	I	P	D	7	0.00478489
L	H	TAG	S	N	P	R	7	0.00478489
L	M	I	I	TAG	S	N	7	0.00478489
L	S	G	P	H	V	TAG	7	0.00478489
L	T	E	C	L	G	TAG	7	0.00478489
L	TAG	D	S	I	R	F	7	0.00478489
L	TAG	E	G	M	P	Y	7	0.00478489
L	TAG	G	N	V	S	I	7	0.00478489
L	TAG	I	F	S	A	K	7	0.00478489
L	TAG	L	T	R	V	C	7	0.00478489
L	Y	G	T	TAG	S	C	7	0.00478489
M	C	S	S	G	D	TAG	7	0.00478489
M	G	G	V	TAG	G	V	7	0.00478489
M	I	H	P	TAG	D	Y	7	0.00478489
M	I	T	TAG	A	G	T	7	0.00478489
M	P	W	L	M	TAG	M	7	0.00478489
M	R	E	S	P	TAG	I	7	0.00478489
M	TAG	S	S	Y	M	N	7	0.00478489
N	E	N	D	F	TAG	S	7	0.00478489
N	L	E	P	I	TAG	T	7	0.00478489
N	P	F	TAG	Y	M	H	7	0.00478489
N	TAG	A	V	S	W	A	7	0.00478489
N	V	K	H	TAG	V	E	7	0.00478489
N	W	F	S	TAG	I	H	7	0.00478489
R	L	L	TAG	N	Q	C	7	0.00478489
R	M	T	V	T	TAG	H	7	0.00478489
R	S	V	H	TAG	A	H	7	0.00478489
R	T	Y	TAG	I	A	M	7	0.00478489
R	TAG	D	A	V	K	E	7	0.00478489
S	A	M	TAG	D	G	V	7	0.00478489
S	C	G	TAG	S	V	L	7	0.00478489
S	F	R	TAG	D	F	W	7	0.00478489
S	F	TAG	F	N	S	H	7	0.00478489
S	G	H	V	W	I	TAG	7	0.00478489
S	H	D	L	TAG	V	P	7	0.00478489
S	H	TAG	R	E	E	C	7	0.00478489
S	K	H	TAG	S	Y	Q	7	0.00478489
S	P	V	S	TAG	V	N	7	0.00478489
S	P	Y	TAG	V	C	C	7	0.00478489
S	R	C	D	P	G	TAG	7	0.00478489
S	S	E	M	S	R	TAG	7	0.00478489
S	S	V	V	TAG	L	L	7	0.00478489
S	S	Y	V	I	D	TAG	7	0.00478489
S	TAG	A	D	Y	S	F	7	0.00478489
S	TAG	A	L	L	L	V	7	0.00478489
S	TAG	D	V	P	Y	C	7	0.00478489
S	TAG	L	H	T	G	F	7	0.00478489
S	TAG	N	C	P	L	S	7	0.00478489
S	TAG	N	S	F	V	T	7	0.00478489
S	V	K	S	TAG	H	Y	7	0.00478489
S	W	C	E	P	H	TAG	7	0.00478489
S	Y	R	A	TAG	N	Y	7	0.00478489
S	Y	S	S	TAG	D	A	7	0.00478489
T	C	Y	TAG	N	T	I	7	0.00478489
T	S	C	L	K	TAG	I	7	0.00478489
T	S	TAG	V	G	S	N	7	0.00478489
T	T	TAG	K	V	I	G	7	0.00478489
T	V	F	TAG	V	K	K	7	0.00478489
T	V	T	S	TAG	K	Y	7	0.00478489
TAG	A	G	P	M	I	C	7	0.00478489
TAG	C	T	F	W	S	W	7	0.00478489
TAG	D	Q	L	F	M	S	7	0.00478489
TAG	D	S	I	T	R	E	7	0.00478489
TAG	E	Y	L	I	E	C	7	0.00478489
TAG	G	N	V	Q	R	I	7	0.00478489
TAG	G	S	S	M	P	F	7	0.00478489
TAG	G	W	A	S	R	H	7	0.00478489
TAG	G	W	L	Q	V	F	7	0.00478489
TAG	G	W	W	F	Y	S	7	0.00478489
TAG	I	Y	A	P	G	S	7	0.00478489
TAG	K	Q	S	A	I	F	7	0.00478489
TAG	L	G	Q	W	V	H	7	0.00478489
TAG	L	T	L	G	V	A	7	0.00478489
TAG	L	T	V	I	S	G	7	0.00478489
TAG	M	E	R	A	L	I	7	0.00478489
TAG	P	L	R	D	C	G	7	0.00478489
TAG	P	Y	A	M	G	P	7	0.00478489
TAG	Q	L	W	D	G	S	7	0.00478489
TAG	S	Q	S	E	T	G	7	0.00478489
TAG	S	S	V	Y	C	N	7	0.00478489
TAG	T	T	A	L	D	S	7	0.00478489
TAG	T	Y	Q	Y	H	P	7	0.00478489
TAG	W	S	D	I	Y	T	7	0.00478489
V	C	A	S	TAG	I	I	7	0.00478489
V	D	N	TAG	T	S	C	7	0.00478489
V	I	TAG	N	S	G	V	7	0.00478489
V	K	D	I	TAG	S	R	7	0.00478489
V	L	A	S	TAG	M	M	7	0.00478489
V	L	I	TAG	I	E	C	7	0.00478489
V	P	A	R	D	TAG	G	7	0.00478489
V	P	C	TAG	G	A	L	7	0.00478489
V	T	S	T	Y	TAG	T	7	0.00478489
V	TAG	F	S	C	G	H	7	0.00478489
V	TAG	N	P	F	L	V	7	0.00478489
V	W	A	S	C	TAG	S	7	0.00478489
V	W	TAG	S	I	S	N	7	0.00478489
W	A	G	V	K	TAG	V	7	0.00478489
W	D	TAG	H	E	C	R	7	0.00478489
W	D	TAG	V	H	L	N	7	0.00478489
W	G	TAG	H	E	R	N	7	0.00478489
W	H	T	S	H	TAG	E	7	0.00478489
W	M	TAG	V	L	E	A	7	0.00478489
W	S	A	L	I	A	TAG	7	0.00478489
W	S	TAG	L	W	I	Y	7	0.00478489
W	T	TAG	I	V	W	C	7	0.00478489
W	TAG	E	A	G	R	C	7	0.00478489
W	V	F	W	H	TAG	S	7	0.00478489
W	W	D	F	G	L	TAG	7	0.00478489
Y	A	G	S	Q	D	S	7	0.00478489
Y	D	TAG	T	S	K	H	7	0.00478489
Y	F	C	H	C	TAG	G	7	0.00478489
Y	F	TAG	D	N	V	V	7	0.00478489
Y	Q	I	T	TAG	K	Y	7	0.00478489
Y	S	G	TAG	S	A	F	7	0.00478489
Y	TAG	K	P	F	I	D	7	0.00478489
Y	TAG	V	T	V	Y	T	7	0.00478489
Y	W	TAG	S	A	V	S	7	0.00478489
A	C	D	L	K	TAG	F	6	0.00410133
A	L	TAG	V	R	T	I	6	0.00410133
C	A	S	F	L	TAG	G	6	0.00410133
C	D	M	S	V	I	TAG	6	0.00410133
C	G	F	TAG	I	V	I	6	0.00410133
C	H	R	G	TAG	P	T	6	0.00410133
C	L	F	TAG	V	P	D	6	0.00410133
C	L	Y	T	T	TAG	S	6	0.00410133
C	M	F	TAG	A	T	A	6	0.00410133
C	N	D	L	I	TAG	S	6	0.00410133
C	P	V	K	L	TAG	T	6	0.00410133
C	R	TAG	G	T	S	TAG	6	0.00410133
C	S	TAG	G	V	P	S	6	0.00410133
C	T	A	TAG	G	M	R	6	0.00410133
C	TAG	E	G	D	G	S	6	0.00410133
C	TAG	I	R	G	D	D	6	0.00410133
C	TAG	I	V	F	H	D	6	0.00410133
C	TAG	M	L	T	L	S	6	0.00410133
C	TAG	V	W	L	P	N	6	0.00410133
C	V	A	H	TAG	F	Y	6	0.00410133
C	V	E	I	M	TAG	T	6	0.00410133
C	V	R	A	TAG	N	M	6	0.00410133
D	G	N	TAG	I	S	F	6	0.00410133
D	I	R	V	TAG	N	N	6	0.00410133
D	Q	D	TAG	A	W	I	6	0.00410133
D	R	S	G	TAG	V	A	6	0.00410133
D	S	H	TAG	M	G	S	6	0.00410133
D	TAG	T	G	I	T	G	6	0.00410133
D	V	S	L	TAG	M	G	6	0.00410133
D	V	S	Y	I	L	TAG	6	0.00410133
D	V	V	E	W	N	TAG	6	0.00410133
E	F	M	TAG	S	R	F	6	0.00410133
E	I	G	TAG	L	R	L	6	0.00410133
E	L	N	W	TAG	T	R	6	0.00410133
E	V	TAG	L	Q	E	T	6	0.00410133
F	C	L	F	TAG	S	T	6	0.00410133
F	C	S	V	TAG	P	C	6	0.00410133
F	D	T	L	K	F	TAG	6	0.00410133
F	E	M	W	A	TAG	C	6	0.00410133
F	G	A	I	L	I	TAG	6	0.00410133
F	G	TAG	T	G	V	F	6	0.00410133
F	G	W	TAG	V	K	N	6	0.00410133
F	H	V	T	TAG	K	S	6	0.00410133
F	M	P	H	TAG	T	V	6	0.00410133
F	P	C	I	Y	G	TAG	6	0.00410133
F	S	A	TAG	A	C	H	6	0.00410133
F	S	M	L	S	TAG	S	6	0.00410133
F	T	TAG	H	P	R	H	6	0.00410133
F	TAG	G	F	T	W	D	6	0.00410133
F	TAG	I	S	A	G	K	6	0.00410133
F	TAG	I	W	G	S	N	6	0.00410133
F	TAG	N	L	S	A	I	6	0.00410133
F	TAG	Q	N	V	W	C	6	0.00410133
F	TAG	TAG	T	E	L	C	6	0.00410133
F	V	L	TAG	G	G	Y	6	0.00410133
F	V	T	S	TAG	T	I	6	0.00410133
F	Y	V	L	H	P	TAG	6	0.00410133
G	H	W	F	TAG	I	S	6	0.00410133
G	L	V	S	W	S	TAG	6	0.00410133
G	R	C	E	TAG	V	G	6	0.00410133
G	R	C	T	F	TAG	I	6	0.00410133
G	TAG	M	N	C	R	I	6	0.00410133
G	TAG	M	S	F	I	V	6	0.00410133
G	TAG	N	V	T	G	Y	6	0.00410133
G	TAG	S	L	A	Y	Y	6	0.00410133
G	TAG	V	W	G	W	T	6	0.00410133
G	V	C	W	G	TAG	S	6	0.00410133
G	V	H	TAG	V	R	P	6	0.00410133
G	V	S	D	T	TAG	D	6	0.00410133
G	V	W	C	Y	S	TAG	6	0.00410133
H	A	A	C	H	T	TAG	6	0.00410133
H	C	L	TAG	T	Q	I	6	0.00410133
H	H	W	C	TAG	V	F	6	0.00410133
H	I	TAG	V	R	Y	I	6	0.00410133
H	L	V	Y	TAG	V	N	6	0.00410133
H	S	G	TAG	M	V	R	6	0.00410133
H	S	H	H	G	T	TAG	6	0.00410133
H	S	L	L	TAG	P	L	6	0.00410133
H	TAG	L	W	V	K	D	6	0.00410133
H	TAG	Q	I	F	G	L	6	0.00410133
H	V	TAG	M	H	V	F	6	0.00410133
I	C	I	N	TAG	V	H	6	0.00410133
I	D	G	N	TAG	S	C	6	0.00410133
I	G	TAG	M	Y	T	F	6	0.00410133
I	G	Y	D	TAG	D	V	6	0.00410133
I	L	H	Y	E	TAG	V	6	0.00410133
I	L	W	P	F	TAG	G	6	0.00410133
I	N	TAG	D	S	Y	Q	6	0.00410133
I	N	V	TAG	T	N	H	6	0.00410133
I	T	TAG	H	C	C	G	6	0.00410133
I	V	W	T	TAG	G	S	6	0.00410133
K	D	TAG	T	A	P	A	6	0.00410133
L	C	TAG	T	Y	A	I	6	0.00410133
L	D	Q	R	TAG	A	I	6	0.00410133
L	D	TAG	P	L	W	C	6	0.00410133
L	E	TAG	A	Y	T	F	6	0.00410133
L	F	Y	P	F	TAG	I	6	0.00410133
L	L	L	D	V	TAG	R	6	0.00410133
L	L	W	C	N	G	TAG	6	0.00410133
L	M	T	G	TAG	V	V	6	0.00410133
L	M	V	TAG	G	V	T	6	0.00410133
L	M	W	N	V	L	V	6	0.00410133
L	TAG	K	Y	S	C	C	6	0.00410133
L	TAG	M	F	G	S	S	6	0.00410133
L	TAG	N	L	D	L	G	6	0.00410133
L	V	TAG	F	Y	R	C	6	0.00410133
L	V	TAG	T	G	W	F	6	0.00410133
L	Y	TAG	D	A	R	C	6	0.00410133
M	A	F	TAG	T	F	N	6	0.00410133
M	E	L	C	TAG	A	W	6	0.00410133
M	L	S	K	TAG	N	L	6	0.00410133
M	L	S	TAG	I	C	C	6	0.00410133
M	TAG	L	E	W	V	I	6	0.00410133
N	A	L	TAG	S	M	Y	6	0.00410133
N	F	N	G	F	V	S	6	0.00410133
N	I	V	TAG	A	V	C	6	0.00410133
N	K	S	F	TAG	L	C	6	0.00410133
N	L	S	S	T	TAG	M	6	0.00410133
N	L	V	TAG	M	S	C	6	0.00410133
N	N	TAG	T	S	C	Y	6	0.00410133
N	T	TAG	T	M	I	V	6	0.00410133
N	TAG	M	H	A	P	Y	6	0.00410133
N	TAG	N	V	L	V	S	6	0.00410133
Q	C	C	TAG	M	S	Y	6	0.00410133
Q	C	I	F	TAG	L	S	6	0.00410133
Q	D	W	TAG	G	M	R	6	0.00410133
Q	E	TAG	V	R	S	L	6	0.00410133
R	E	G	G	V	TAG	I	6	0.00410133
R	F	W	V	P	TAG	I	6	0.00410133
R	G	M	N	A	S	TAG	6	0.00410133
R	S	F	TAG	V	L	I	6	0.00410133
R	V	V	S	S	D	TAG	6	0.00410133
S	C	D	S	D	R	TAG	6	0.00410133
S	E	K	H	G	F	TAG	6	0.00410133
S	G	F	TAG	S	P	G	6	0.00410133
S	G	Q	H	V	I	TAG	6	0.00410133
S	I	S	Y	N	V	TAG	6	0.00410133
S	K	G	E	D	L	TAG	6	0.00410133
S	L	F	A	I	TAG	V	6	0.00410133
S	L	T	H	C	N	TAG	6	0.00410133
S	L	T	S	TAG	V	Y	6	0.00410133
S	M	M	TAG	R	A	L	6	0.00410133
S	N	TAG	T	S	I	C	6	0.00410133
S	N	TAG	T	Y	V	C	6	0.00410133
S	P	I	TAG	V	T	Q	6	0.00410133
S	S	R	Y	P	A	P	6	0.00410133
S	S	V	TAG	M	Y	V	6	0.00410133
S	T	C	TAG	D	L	C	6	0.00410133
S	T	F	L	W	TAG	N	6	0.00410133
S	T	H	T	V	L	TAG	6	0.00410133
S	T	M	W	C	TAG	T	6	0.00410133
S	T	TAG	N	L	N	F	6	0.00410133
S	TAG	T	F	Y	V	L	6	0.00410133
S	V	V	W	TAG	G	G	6	0.00410133
S	W	A	T	TAG	R	S	6	0.00410133
S	Y	TAG	I	T	P	I	6	0.00410133
T	D	I	TAG	T	Y	Y	6	0.00410133
T	E	V	TAG	Y	Y	L	6	0.00410133
T	G	S	TAG	A	S	Y	6	0.00410133
T	H	TAG	V	D	D	Y	6	0.00410133
T	L	M	TAG	S	A	G	6	0.00410133
T	L	S	R	Y	TAG	S	6	0.00410133
T	L	TAG	A	I	M	L	6	0.00410133
T	M	T	TAG	D	V	R	6	0.00410133
T	P	TAG	V	S	V	D	6	0.00410133
T	R	L	D	C	TAG	V	6	0.00410133
T	S	G	R	C	D	TAG	6	0.00410133
T	TAG	F	L	D	R	T	6	0.00410133
T	TAG	G	V	C	Q	V	6	0.00410133
T	TAG	H	A	M	I	L	6	0.00410133
T	TAG	I	A	L	Y	F	6	0.00410133
T	TAG	T	M	V	F	S	6	0.00410133
T	W	G	A	C	N	TAG	6	0.00410133
T	W	W	TAG	N	W	V	6	0.00410133
T	Y	Q	TAG	R	V	D	6	0.00410133
TAG	A	L	A	G	T	C	6	0.00410133
TAG	A	M	T	A	V	G	6	0.00410133
TAG	A	S	H	G	A	V	6	0.00410133
TAG	A	V	E	L	C	Q	6	0.00410133
TAG	D	E	Q	F	V	Y	6	0.00410133
TAG	D	F	Q	W	N	I	6	0.00410133
TAG	D	M	L	L	K	G	6	0.00410133
TAG	D	R	L	W	F	L	6	0.00410133
TAG	D	R	S	P	S	G	6	0.00410133
TAG	D	V	N	G	R	G	6	0.00410133
TAG	E	V	A	L	A	S	6	0.00410133
TAG	F	A	I	D	D	T	6	0.00410133
TAG	F	G	A	S	H	N	6	0.00410133
TAG	F	N	W	G	L	I	6	0.00410133
TAG	G	A	H	V	S	L	6	0.00410133
TAG	G	A	W	A	S	G	6	0.00410133
TAG	G	E	F	A	L	D	6	0.00410133
TAG	G	G	F	L	S	W	6	0.00410133
TAG	G	I	V	Y	H	I	6	0.00410133
TAG	G	L	T	G	Y	L	6	0.00410133
TAG	G	R	V	G	S	S	6	0.00410133
TAG	G	V	V	F	F	C	6	0.00410133
TAG	G	Y	I	T	L	M	6	0.00410133
TAG	H	M	T	Y	I	L	6	0.00410133
TAG	H	N	N	V	I	C	6	0.00410133
TAG	H	V	K	L	Y	H	6	0.00410133
TAG	I	C	L	S	C	N	6	0.00410133
TAG	I	D	V	L	N	P	6	0.00410133
TAG	I	T	T	G	L	A	6	0.00410133
TAG	K	C	S	A	Q	D	6	0.00410133
TAG	K	G	P	W	G	S	6	0.00410133
TAG	L	I	L	Y	Y	Y	6	0.00410133
TAG	L	I	T	H	S	R	6	0.00410133
TAG	L	S	I	Q	R	I	6	0.00410133
TAG	P	F	C	S	H	Y	6	0.00410133
TAG	R	M	F	D	L	V	6	0.00410133
TAG	S	A	S	Q	C	V	6	0.00410133
TAG	S	C	A	H	V	S	6	0.00410133
TAG	S	C	F	S	D	R	6	0.00410133
TAG	S	D	S	L	H	S	6	0.00410133
TAG	S	L	Y	V	P	S	6	0.00410133
TAG	S	N	I	H	N	V	6	0.00410133
TAG	S	T	L	W	C	L	6	0.00410133
TAG	S	V	L	S	I	L	6	0.00410133
TAG	T	C	S	G	L	N	6	0.00410133
TAG	T	E	S	W	R	I	6	0.00410133
TAG	T	V	L	F	H	Y	6	0.00410133
TAG	T	Y	V	L	C	S	6	0.00410133
TAG	V	H	T	E	D	P	6	0.00410133
TAG	V	L	H	W	L	I	6	0.00410133
TAG	V	Q	R	V	S	Y	6	0.00410133
TAG	W	R	E	P	V	R	6	0.00410133
TAG	Y	L	G	Q	V	N	6	0.00410133
V	A	F	S	TAG	I	V	6	0.00410133
V	A	K	V	V	A	TAG	6	0.00410133
V	C	R	L	TAG	M	D	6	0.00410133
V	D	D	K	Q	TAG	L	6	0.00410133
V	E	A	R	C	T	TAG	6	0.00410133
V	E	K	TAG	D	L	I	6	0.00410133
V	L	T	C	TAG	S	K	6	0.00410133
V	L	TAG	N	F	G	C	6	0.00410133
V	M	K	M	A	Y	TAG	6	0.00410133
V	N	F	G	TAG	T	G	6	0.00410133
V	S	G	T	S	TAG	N	6	0.00410133
V	S	M	F	C	C	TAG	6	0.00410133
V	T	C	K	S	Y	TAG	6	0.00410133
V	T	M	M	TAG	K	T	6	0.00410133
V	TAG	C	S	W	L	T	6	0.00410133
V	TAG	M	V	W	F	G	6	0.00410133
V	TAG	N	W	V	T	C	6	0.00410133
V	V	C	TAG	T	V	F	6	0.00410133
V	V	TAG	E	E	Q	L	6	0.00410133
W	D	F	A	TAG	D	L	6	0.00410133
W	E	R	TAG	V	H	Y	6	0.00410133
W	F	G	S	C	TAG	N	6	0.00410133
W	F	M	V	P	TAG	V	6	0.00410133
W	F	N	C	TAG	D	H	6	0.00410133
W	I	T	V	H	TAG	S	6	0.00410133
W	L	W	TAG	T	G	F	6	0.00410133
W	TAG	S	D	R	H	S	6	0.00410133
W	TAG	T	R	D	L	Y	6	0.00410133
W	Y	P	W	S	F	TAG	6	0.00410133
Y	C	TAG	N	R	V	H	6	0.00410133
Y	D	S	N	TAG	L	I	6	0.00410133
Y	D	S	TAG	T	D	G	6	0.00410133
Y	G	TAG	Q	Q	N	I	6	0.00410133
Y	H	G	I	TAG	L	H	6	0.00410133
Y	Q	F	S	TAG	T	F	6	0.00410133
Y	TAG	I	P	S	F	P	6	0.00410133
Y	TAG	K	S	M	Q	S	6	0.00410133
Y	TAG	N	F	N	H	S	6	0.00410133
A	G	A	L	M	Y	TAG	5	0.00341778
A	I	TAG	Y	Y	S	N	5	0.00341778
A	TAG	G	C	S	F	A	5	0.00341778
C	A	TAG	T	Y	V	Y	5	0.00341778
C	D	L	TAG	S	S	H	5	0.00341778
C	D	S	C	TAG	V	R	5	0.00341778
C	F	F	G	W	TAG	A	5	0.00341778
C	F	S	P	T	C	TAG	5	0.00341778
C	I	I	F	TAG	H	F	5	0.00341778
C	I	V	P	TAG	G	C	5	0.00341778
C	L	E	TAG	I	A	F	5	0.00341778
C	L	F	TAG	D	Q	Y	5	0.00341778
C	L	TAG	T	S	T	S	5	0.00341778
C	L	TAG	V	S	H	N	5	0.00341778
C	L	V	TAG	R	S	M	5	0.00341778
C	N	E	Y	TAG	K	C	5	0.00341778
C	S	A	D	TAG	V	G	5	0.00341778
C	S	G	M	P	TAG	A	5	0.00341778
C	S	T	C	TAG	V	C	5	0.00341778
C	S	T	TAG	V	S	G	5	0.00341778
C	S	TAG	L	W	V	C	5	0.00341778
C	S	V	C	TAG	N	C	5	0.00341778
C	S	Y	TAG	N	V	L	5	0.00341778
C	T	F	W	TAG	L	H	5	0.00341778
C	TAG	D	V	M	G	Y	5	0.00341778
C	TAG	G	M	S	L	C	5	0.00341778
C	TAG	M	K	C	P	Y	5	0.00341778
C	TAG	S	S	L	R	H	5	0.00341778
C	TAG	V	E	L	T	P	5	0.00341778
C	V	L	TAG	A	F	S	5	0.00341778
C	W	W	C	TAG	V	S	5	0.00341778
C	Y	I	S	TAG	I	C	5	0.00341778
C	Y	L	TAG	E	R	S	5	0.00341778
C	Y	P	V	TAG	V	Y	5	0.00341778
D	A	F	TAG	F	T	T	5	0.00341778
D	A	L	D	Y	TAG	L	5	0.00341778
D	F	TAG	D	W	S	F	5	0.00341778
D	I	T	TAG	T	A	H	5	0.00341778
D	L	H	L	F	TAG	A	5	0.00341778
D	L	N	P	L	TAG	S	5	0.00341778
D	L	TAG	M	T	N	S	5	0.00341778
D	L	TAG	V	I	P	C	5	0.00341778
D	V	E	TAG	V	S	Y	5	0.00341778
D	W	TAG	I	T	H	C	5	0.00341778
D	W	TAG	K	W	F	G	5	0.00341778
D	Y	M	TAG	N	G	C	5	0.00341778
E	C	TAG	V	W	L	C	5	0.00341778
E	C	Y	TAG	S	V	K	5	0.00341778
E	F	TAG	T	C	G	Y	5	0.00341778
E	G	A	E	P	TAG	T	5	0.00341778
E	Q	S	Y	R	TAG	V	5	0.00341778
E	R	D	D	S	K	TAG	5	0.00341778
E	T	F	S	C	C	H	5	0.00341778
E	TAG	D	S	S	L	V	5	0.00341778
E	TAG	R	I	S	M	I	5	0.00341778
E	TAG	T	R	N	Y	V	5	0.00341778
E	V	T	TAG	G	C	A	5	0.00341778
E	Y	TAG	T	W	F	N	5	0.00341778
F	A	N	A	S	TAG	G	5	0.00341778
F	A	TAG	I	G	V	S	5	0.00341778
F	C	F	T	TAG	V	Y	5	0.00341778
F	C	S	S	K	TAG	V	5	0.00341778
F	D	L	TAG	P	H	C	5	0.00341778
F	F	N	S	T	TAG	T	5	0.00341778
F	G	F	M	R	TAG	V	5	0.00341778
F	G	F	N	D	T	TAG	5	0.00341778
F	G	I	TAG	A	F	A	5	0.00341778
F	G	S	A	S	A	TAG	5	0.00341778
F	G	T	G	Y	N	TAG	5	0.00341778
F	H	S	TAG	I	Y	I	5	0.00341778
F	H	TAG	I	R	S	E	5	0.00341778
F	I	V	S	TAG	D	R	5	0.00341778
F	K	TAG	L	S	H	C	5	0.00341778
F	L	C	TAG	T	I	F	5	0.00341778
F	M	M	TAG	P	S	S	5	0.00341778
F	M	S	L	H	T	TAG	5	0.00341778
F	N	S	K	W	TAG	V	5	0.00341778
F	N	W	V	TAG	L	F	5	0.00341778
F	P	F	TAG	S	L	S	5	0.00341778
F	S	A	C	TAG	A	Y	5	0.00341778
F	S	H	K	E	T	TAG	5	0.00341778
F	S	W	TAG	A	A	H	5	0.00341778
F	S	W	TAG	N	V	F	5	0.00341778
F	T	TAG	G	C	L	F	5	0.00341778
F	TAG	D	T	L	Q	V	5	0.00341778
F	TAG	E	S	G	L	H	5	0.00341778
F	TAG	E	Y	A	A	V	5	0.00341778
F	TAG	K	V	S	H	F	5	0.00341778
F	TAG	M	V	A	W	S	5	0.00341778
F	TAG	N	Y	E	T	C	5	0.00341778
F	TAG	Q	Y	S	C	T	5	0.00341778
F	TAG	S	E	S	F	C	5	0.00341778
F	TAG	V	D	D	A	W	5	0.00341778
F	V	A	V	TAG	G	V	5	0.00341778
F	V	P	L	TAG	G	F	5	0.00341778
F	V	S	TAG	K	F	I	5	0.00341778
F	V	TAG	M	G	H	Y	5	0.00341778
F	V	V	E	TAG	T	L	5	0.00341778
F	V	Y	TAG	L	V	H	5	0.00341778
F	W	T	TAG	I	G	T	5	0.00341778
F	W	TAG	A	S	E	F	5	0.00341778
F	Y	P	A	TAG	Y	C	5	0.00341778
G	F	G	F	H	TAG	I	5	0.00341778
G	F	Y	T	W	TAG	Y	5	0.00341778
G	H	W	TAG	G	L	L	5	0.00341778
G	H	Y	W	R	TAG	H	5	0.00341778
G	L	G	F	F	C	TAG	5	0.00341778
G	R	H	TAG	A	A	S	5	0.00341778
G	T	L	TAG	N	L	Y	5	0.00341778
G	TAG	I	L	P	S	D	5	0.00341778
G	TAG	L	T	V	F	S	5	0.00341778
G	W	TAG	T	L	S	C	5	0.00341778
G	W	Y	N	T	TAG	T	5	0.00341778
G	Y	L	F	TAG	G	S	5	0.00341778
H	A	D	I	M	S	TAG	5	0.00341778
H	C	E	R	TAG	D	L	5	0.00341778
H	F	TAG	T	G	V	A	5	0.00341778
H	G	C	TAG	V	F	Y	5	0.00341778
H	I	C	G	TAG	E	C	5	0.00341778
H	L	E	C	TAG	T	R	5	0.00341778
H	L	TAG	L	I	N	F	5	0.00341778
H	R	TAG	L	A	N	V	5	0.00341778
H	S	TAG	I	R	A	V	5	0.00341778
H	T	E	H	R	TAG	V	5	0.00341778
H	TAG	D	Y	P	L	Y	5	0.00341778
H	TAG	L	S	T	V	Y	5	0.00341778
H	TAG	L	W	H	T	V	5	0.00341778
H	TAG	S	C	R	S	Y	5	0.00341778
H	TAG	S	I	R	Y	V	5	0.00341778
H	V	I	S	TAG	N	P	5	0.00341778
H	W	E	N	TAG	M	A	5	0.00341778
H	W	M	TAG	T	TAG	N	5	0.00341778
H	Y	A	TAG	S	L	Q	5	0.00341778
H	Y	N	TAG	A	I	V	5	0.00341778
I	A	G	A	TAG	E	L	5	0.00341778
I	A	TAG	N	T	T	C	5	0.00341778
I	C	S	M	TAG	D	V	5	0.00341778
I	C	TAG	G	L	S	S	5	0.00341778
I	C	TAG	S	T	L	T	5	0.00341778
I	C	TAG	V	C	P	P	5	0.00341778
I	D	P	I	T	R	TAG	5	0.00341778
I	G	K	P	Y	TAG	I	5	0.00341778
I	G	TAG	P	G	L	C	5	0.00341778
I	H	TAG	L	H	S	D	5	0.00341778
I	H	TAG	V	L	V	C	5	0.00341778
I	I	TAG	T	R	E	S	5	0.00341778
I	P	L	W	TAG	S	L	5	0.00341778
I	S	L	K	V	P	TAG	5	0.00341778
I	S	Y	V	V	V	TAG	5	0.00341778
I	TAG	I	E	F	G	F	5	0.00341778
I	TAG	N	S	W	G	R	5	0.00341778
I	TAG	S	I	D	F	S	5	0.00341778
I	TAG	T	T	T	E	W	5	0.00341778
I	V	Y	K	H	S	TAG	5	0.00341778
I	W	Q	TAG	G	G	D	5	0.00341778
I	Y	W	TAG	T	W	T	5	0.00341778
K	C	P	F	V	D	TAG	5	0.00341778
K	F	V	TAG	N	N	L	5	0.00341778
K	G	L	D	W	Y	TAG	5	0.00341778
K	I	F	W	G	N	TAG	5	0.00341778
K	L	L	F	G	M	TAG	5	0.00341778
K	L	S	L	W	TAG	G	5	0.00341778
K	M	V	F	H	TAG	V	5	0.00341778
K	N	N	TAG	Q	Y	Y	5	0.00341778
K	P	I	TAG	G	Y	S	5	0.00341778
K	P	S	H	TAG	I	S	5	0.00341778
K	S	W	I	TAG	A	C	5	0.00341778
K	V	I	G	R	TAG	L	5	0.00341778
K	V	S	F	TAG	T	Q	5	0.00341778
K	Y	H	S	E	TAG	D	5	0.00341778
L	A	TAG	V	S	L	S	5	0.00341778
L	D	S	V	Y	TAG	T	5	0.00341778
L	D	TAG	A	R	V	I	5	0.00341778
L	F	TAG	K	G	L	V	5	0.00341778
L	G	G	TAG	V	Q	N	5	0.00341778
L	G	Q	V	C	P	T	5	0.00341778
L	H	L	F	N	TAG	G	5	0.00341778
L	H	M	T	E	F	TAG	5	0.00341778
L	H	TAG	Y	S	K	G	5	0.00341778
L	N	C	K	L	F	TAG	5	0.00341778
L	N	Q	F	N	TAG	V	5	0.00341778
L	N	TAG	F	M	V	C	5	0.00341778
L	N	TAG	K	N	V	C	5	0.00341778
L	N	TAG	T	C	N	L	5	0.00341778
L	N	W	N	TAG	L	A	5	0.00341778
L	R	F	N	S	F	TAG	5	0.00341778
L	R	TAG	N	S	V	A	5	0.00341778
L	S	G	G	K	TAG	M	5	0.00341778
L	S	TAG	T	R	S	A	5	0.00341778
L	TAG	E	Y	V	M	C	5	0.00341778
L	TAG	G	V	K	V	P	5	0.00341778
L	TAG	K	Y	S	C	N	5	0.00341778
L	TAG	N	A	G	Y	C	5	0.00341778
L	TAG	T	S	G	L	C	5	0.00341778
L	TAG	T	V	Y	V	H	5	0.00341778
L	TAG	V	S	G	I	Y	5	0.00341778
L	V	E	R	I	TAG	G	5	0.00341778
L	V	F	S	TAG	V	H	5	0.00341778
L	V	TAG	E	S	C	I	5	0.00341778
L	V	TAG	L	L	E	V	5	0.00341778
L	W	L	F	P	D	TAG	5	0.00341778
L	W	TAG	V	I	S	Y	5	0.00341778
L	W	V	S	TAG	V	S	5	0.00341778
L	Y	H	Q	TAG	L	S	5	0.00341778
M	C	W	F	TAG	T	C	5	0.00341778
M	E	K	V	Y	L	TAG	5	0.00341778
M	F	Y	D	G	TAG	G	5	0.00341778
M	K	C	E	W	E	TAG	5	0.00341778
M	K	TAG	N	S	C	Y	5	0.00341778
M	K	W	G	TAG	T	Y	5	0.00341778
M	L	TAG	I	F	E	V	5	0.00341778
M	P	V	F	C	TAG	A	5	0.00341778
M	Q	M	N	TAG	A	S	5	0.00341778
M	T	L	TAG	L	V	S	5	0.00341778
M	TAG	E	K	C	K	D	5	0.00341778
M	TAG	G	Y	G	R	H	5	0.00341778
M	TAG	H	S	I	L	S	5	0.00341778
M	TAG	K	C	M	V	D	5	0.00341778
M	TAG	L	P	H	A	I	5	0.00341778
M	TAG	T	S	N	M	W	5	0.00341778
M	V	F	G	C	G	TAG	5	0.00341778
M	W	E	F	L	TAG	D	5	0.00341778
N	D	C	TAG	S	T	R	5	0.00341778
N	G	G	TAG	H	P	S	5	0.00341778
N	L	F	H	S	TAG	I	5	0.00341778
N	L	F	TAG	L	S	S	5	0.00341778
N	L	N	W	TAG	S	L	5	0.00341778
N	L	TAG	K	H	F	F	5	0.00341778
N	M	T	TAG	V	C	S	5	0.00341778
N	M	TAG	V	F	Y	I	5	0.00341778
N	R	W	W	N	T	Q	5	0.00341778
N	S	S	TAG	T	L	S	5	0.00341778
N	TAG	A	Y	V	E	S	5	0.00341778
N	TAG	G	W	T	S	C	5	0.00341778
N	V	C	H	TAG	L	L	5	0.00341778
N	V	P	G	I	TAG	S	5	0.00341778
N	W	TAG	I	W	L	D	5	0.00341778
N	Y	I	L	S	A	TAG	5	0.00341778
N	Y	S	D	G	L	Y	5	0.00341778
N	Y	TAG	V	H	D	S	5	0.00341778
Q	C	TAG	T	I	Y	H	5	0.00341778
Q	D	TAG	V	R	Y	V	5	0.00341778
Q	I	S	TAG	V	A	I	5	0.00341778
Q	L	F	G	S	TAG	T	5	0.00341778
Q	L	TAG	D	A	L	R	5	0.00341778
Q	S	G	M	TAG	R	T	5	0.00341778
Q	S	Y	S	P	P	TAG	5	0.00341778
Q	TAG	E	R	D	S	T	5	0.00341778
Q	TAG	E	R	S	D	R	5	0.00341778
Q	TAG	I	A	N	Y	F	5	0.00341778
R	C	N	G	T	A	V	5	0.00341778
R	E	TAG	L	V	L	C	5	0.00341778
R	H	TAG	L	C	C	Y	5	0.00341778
R	I	E	L	F	D	TAG	5	0.00341778
R	L	TAG	G	S	V	C	5	0.00341778
R	S	L	L	Q	S	S	5	0.00341778
R	S	V	V	V	TAG	A	5	0.00341778
R	TAG	G	T	Y	W	H	5	0.00341778
R	TAG	V	A	V	I	G	5	0.00341778
R	V	L	L	G	TAG	I	5	0.00341778
S	A	N	L	D	TAG	Q	5	0.00341778
S	A	Y	T	TAG	A	Y	5	0.00341778
S	C	I	S	S	TAG	V	5	0.00341778
S	C	Q	T	TAG	S	N	5	0.00341778
S	C	S	TAG	S	S	F	5	0.00341778
S	C	TAG	N	Y	S	H	5	0.00341778
S	E	H	TAG	V	C	I	5	0.00341778
S	E	N	TAG	Q	H	R	5	0.00341778
S	F	F	TAG	T	L	N	5	0.00341778
S	F	H	TAG	K	C	C	5	0.00341778
S	G	H	K	K	P	V	5	0.00341778
S	G	T	TAG	N	L	A	5	0.00341778
S	G	V	L	Q	TAG	V	5	0.00341778
S	H	L	A	TAG	V	Y	5	0.00341778
S	I	R	H	TAG	L	I	5	0.00341778
S	I	T	C	TAG	M	V	5	0.00341778
S	I	TAG	K	L	N	F	5	0.00341778
S	I	TAG	N	V	W	F	5	0.00341778
S	K	TAG	V	S	S	I	5	0.00341778
S	L	I	TAG	I	P	H	5	0.00341778
S	L	I	V	F	TAG	A	5	0.00341778
S	L	M	H	TAG	N	C	5	0.00341778
S	L	M	TAG	L	C	P	5	0.00341778
S	L	TAG	T	W	S	Y	5	0.00341778
S	L	V	P	W	L	TAG	5	0.00341778
S	M	F	TAG	Y	I	T	5	0.00341778
S	M	L	T	G	C	TAG	5	0.00341778
S	M	M	TAG	V	M	H	5	0.00341778
S	M	R	F	I	TAG	V	5	0.00341778
S	M	TAG	V	S	A	C	5	0.00341778
S	M	TAG	V	S	K	C	5	0.00341778
S	N	A	G	C	V	TAG	5	0.00341778
S	N	S	V	A	TAG	T	5	0.00341778
S	P	F	TAG	G	G	Y	5	0.00341778
S	P	G	H	W	TAG	N	5	0.00341778
S	S	A	N	M	TAG	F	5	0.00341778
S	S	S	TAG	I	A	Y	5	0.00341778
S	S	V	TAG	G	E	Y	5	0.00341778
S	S	Y	F	TAG	I	H	5	0.00341778
S	TAG	A	S	N	Y	F	5	0.00341778
S	TAG	D	G	T	N	Y	5	0.00341778
S	TAG	D	W	L	N	N	5	0.00341778
S	TAG	D	W	S	Y	I	5	0.00341778
S	TAG	I	P	Y	V	C	5	0.00341778
S	TAG	I	V	A	H	S	5	0.00341778
S	TAG	S	Q	V	Y	C	5	0.00341778
S	TAG	S	R	D	P	S	5	0.00341778
S	TAG	T	L	C	S	S	5	0.00341778
S	TAG	V	Y	V	I	G	5	0.00341778
S	V	N	S	TAG	D	S	5	0.00341778
S	V	N	V	TAG	V	V	5	0.00341778
S	V	Q	I	A	TAG	G	5	0.00341778
S	V	T	C	P	L	TAG	5	0.00341778
S	V	TAG	F	S	V	D	5	0.00341778
S	V	TAG	N	W	A	Y	5	0.00341778
S	V	TAG	T	I	R	L	5	0.00341778
S	W	C	C	TAG	G	I	5	0.00341778
S	W	L	T	TAG	V	F	5	0.00341778
S	W	TAG	I	G	V	T	5	0.00341778
S	Y	C	TAG	T	Q	R	5	0.00341778
S	Y	V	T	R	TAG	G	5	0.00341778
S	Y	W	W	TAG	I	S	5	0.00341778
T	C	D	K	TAG	V	T	5	0.00341778
T	C	TAG	E	L	D	V	5	0.00341778
T	D	V	H	C	F	TAG	5	0.00341778
T	F	TAG	E	Y	F	S	5	0.00341778
T	K	T	Y	S	TAG	V	5	0.00341778
T	Q	C	I	M	TAG	S	5	0.00341778
T	S	F	W	TAG	S	H	5	0.00341778
T	S	TAG	A	C	S	V	5	0.00341778
T	S	TAG	M	P	P	V	5	0.00341778
T	T	V	R	F	TAG	V	5	0.00341778
T	TAG	D	S	R	L	T	5	0.00341778
T	TAG	E	Y	Q	Q	R	5	0.00341778
T	TAG	I	N	T	L	R	5	0.00341778
T	TAG	L	A	S	V	G	5	0.00341778
T	TAG	S	F	I	G	Y	5	0.00341778
T	V	W	I	TAG	G	L	5	0.00341778
T	Y	T	V	D	F	TAG	5	0.00341778
TAG	A	F	L	W	TAG	L	5	0.00341778
TAG	A	L	A	V	N	V	5	0.00341778
TAG	A	R	A	S	I	D	5	0.00341778
TAG	A	W	D	V	A	C	5	0.00341778
TAG	D	H	P	P	H	I	5	0.00341778
TAG	D	M	P	P	K	Y	5	0.00341778
TAG	D	S	A	W	D	V	5	0.00341778
TAG	D	S	G	S	I	I	5	0.00341778
TAG	D	S	P	D	Y	N	5	0.00341778
TAG	D	S	S	P	Y	F	5	0.00341778
TAG	D	Y	R	A	C	I	5	0.00341778
TAG	E	C	V	K	Q	Y	5	0.00341778
TAG	E	V	R	V	G	C	5	0.00341778
TAG	E	W	F	D	R	V	5	0.00341778
TAG	E	W	K	G	T	C	5	0.00341778
TAG	F	F	R	A	D	T	5	0.00341778
TAG	G	A	F	H	T	F	5	0.00341778
TAG	G	C	I	N	L	R	5	0.00341778
TAG	G	F	I	G	G	Y	5	0.00341778
TAG	G	F	L	M	G	F	5	0.00341778
TAG	G	G	V	D	L	E	5	0.00341778
TAG	G	V	E	K	C	L	5	0.00341778
TAG	G	Y	M	Y	C	V	5	0.00341778
TAG	H	V	R	F	F	N	5	0.00341778
TAG	H	W	F	Q	M	S	5	0.00341778
TAG	I	E	S	S	Y	T	5	0.00341778
TAG	I	R	C	C	F	H	5	0.00341778
TAG	K	D	C	L	N	H	5	0.00341778
TAG	L	C	T	I	I	N	5	0.00341778
TAG	L	I	V	T	A	I	5	0.00341778
TAG	L	R	G	F	W	D	5	0.00341778
TAG	M	C	G	I	E	Y	5	0.00341778
TAG	M	F	W	W	W	D	5	0.00341778
TAG	M	N	Y	V	G	S	5	0.00341778
TAG	M	W	Q	S	W	N	5	0.00341778
TAG	M	W	S	C	C	A	5	0.00341778
TAG	N	C	E	W	F	S	5	0.00341778
TAG	N	E	I	I	A	S	5	0.00341778
TAG	N	L	G	M	R	C	5	0.00341778
TAG	N	L	I	P	I	R	5	0.00341778
TAG	N	W	L	F	I	S	5	0.00341778
TAG	N	Y	L	F	R	S	5	0.00341778
TAG	P	I	E	E	L	A	5	0.00341778
TAG	P	L	D	T	G	L	5	0.00341778
TAG	Q	F	S	E	T	H	5	0.00341778
TAG	Q	G	Q	V	N	S	5	0.00341778
TAG	Q	L	M	K	V	N	5	0.00341778
TAG	Q	N	A	L	R	S	5	0.00341778
TAG	Q	T	S	A	S	N	5	0.00341778
TAG	Q	Y	A	L	F	T	5	0.00341778
TAG	R	F	E	W	S	S	5	0.00341778
TAG	R	S	E	V	F	N	5	0.00341778
TAG	S	G	I	W	D	R	5	0.00341778
TAG	S	G	N	N	W	F	5	0.00341778
TAG	S	L	T	W	L	Y	5	0.00341778
TAG	S	V	V	W	M	D	5	0.00341778
TAG	S	Y	K	L	K	S	5	0.00341778
TAG	T	C	S	G	R	V	5	0.00341778
TAG	T	D	L	C	R	I	5	0.00341778
TAG	T	E	Q	T	T	D	5	0.00341778
TAG	T	G	Y	I	L	S	5	0.00341778
TAG	T	S	L	L	F	V	5	0.00341778
TAG	T	S	M	A	C	H	5	0.00341778
TAG	T	T	W	W	R	T	5	0.00341778
TAG	T	V	S	G	W	Y	5	0.00341778
TAG	T	V	S	R	W	D	5	0.00341778
TAG	T	W	L	L	T	C	5	0.00341778
TAG	T	W	M	L	S	K	5	0.00341778
TAG	V	A	E	TAG	I	V	5	0.00341778
TAG	V	G	C	F	Y	W	5	0.00341778
TAG	V	P	K	E	L	F	5	0.00341778
TAG	V	R	Y	S	H	Y	5	0.00341778
TAG	V	T	E	C	N	A	5	0.00341778
TAG	V	Y	F	S	T	H	5	0.00341778
TAG	W	T	I	L	G	C	5	0.00341778
TAG	Y	D	P	R	C	L	5	0.00341778
TAG	Y	S	N	S	F	R	5	0.00341778
V	A	C	T	TAG	E	I	5	0.00341778
V	C	L	Q	W	TAG	I	5	0.00341778
V	D	L	N	TAG	I	M	5	0.00341778
V	F	C	C	TAG	V	S	5	0.00341778
V	F	W	I	TAG	V	P	5	0.00341778
V	G	C	L	S	P	TAG	5	0.00341778
V	G	TAG	N	I	G	L	5	0.00341778
[truncated: 63,686 more rows]
